# Supplementary material for: N-[(5-Chloro-3-methyl-1-phenyl-1H-pyrazol-4-yl)carbon­yl]-N′-(4-hydroxy­phen­yl)thio­urea
Source: Acta Crystallogr Sect E Struct Rep Online. 2008 Jul 5;64(Pt 8):o1404. doi: 10.1107/S1600536808019417 (PMC2962037; doi:10.1107/S1600536808019417)
Supplement: Supplementary file 1 [file e-64-o1404-sup1.cif]

##############################################################################
###                                                                        ###
###        Electronic paper (Acta Crystallographica Section E)             ###
###                                                                        ###
##############################################################################
#                                                                            #
# This CIF contains the data in a paper accepted for publication in Acta     #
# Crystallographica Section E. It conforms to the requirements of Notes      #
# for Authors for Section E, and has been peer reviewed under the auspices   #
# of the IUCr Commission on Journals.                                        #
#                                                                            #
# Full details of the Crystallographic Information File format               #
# are given in the paper "The Crystallographic Information File (CIF):       #
# a New Standard Archive File for Crystallography" by S. R. Hall, F. H.      #
# Allen and I. D. Brown [Acta Cryst. (1991), A47, 655-685].                  #
#                                                                            #
# The current version of the core CIF dictionary is obtainable from          #
# ftp://ftp.iucr.org/pub/cif_core.dic. The current version number is 2.4.    #
#                                                                            #
# Software is freely available for graphical display of the structure(s) in  #
# this CIF.  For information consult the CIF home page http://www.iucr.org/  #
# cif/home.html                                                              #
#                                                                            #
# This file may be used for bona fide research purposes within the           #
# scientific community so long as proper attribution is given to the journal # 
# article from which it was obtained.                                        #
#                                                                            #
##############################################################################
                                             
data_I
_audit_creation_method     SHELXL-97
_chemical_name_systematic
;
<i>N</i>-[(5-Chloro-3-methyl-1-phenyl-1H-pyrazol-4-yl)carbonyl]-
<i>N</i>'-(4-hydroxyphenyl)thiourea
;
_chemical_name_common     ?
_chemical_formula_moiety     'C18 H15 Cl N4 O2 S'
_chemical_formula_sum     'C18 H15 Cl N4 O2 S'
_chemical_formula_iupac     'C18 H15 Cl N4 O2 S'
_chemical_formula_weight     386.85
_chemical_melting_point     456
_symmetry_cell_setting     Triclinic
_symmetry_space_group_name_H-M     'P -1'
_symmetry_space_group_name_Hall     '-P 1'
loop_
    _symmetry_equiv_pos_as_xyz
    'x, y, z'
    '-x, -y, -z'
_cell_length_a     8.572(2)
_cell_length_b     10.429(2)
_cell_length_c     11.170(2)
_cell_angle_alpha     99.936(4)
_cell_angle_beta     105.817(4)
_cell_angle_gamma     106.042(4)
_cell_volume     889.5(3)
_cell_formula_units_Z     2
_cell_measurement_reflns_used     1626
_cell_measurement_theta_min     2.63
_cell_measurement_theta_max     24.99
_cell_measurement_temperature     294(2)
_exptl_crystal_description     prism
_exptl_crystal_colour     colorless
_exptl_crystal_size_max     0.26
_exptl_crystal_size_mid     0.24
_exptl_crystal_size_min     0.20
_exptl_crystal_density_diffrn     1.444
_exptl_crystal_density_meas     ?
_exptl_crystal_density_method     'not measured'
_exptl_crystal_F_000     400
_exptl_absorpt_coefficient_mu     0.353
_exptl_absorpt_correction_type     multi-scan
_exptl_absorpt_process_details     '(SADABS; Sheldrick, 1996)'
_exptl_absorpt_correction_T_min     0.9138
_exptl_absorpt_correction_T_max     0.9328
_exptl_special_details
;
;
_diffrn_ambient_temperature     294(2)
_diffrn_radiation_type     MoK\a
_diffrn_radiation_wavelength     0.71073
_diffrn_radiation_source     'fine-focus sealed tube'
_diffrn_radiation_monochromator     graphite
_diffrn_measurement_device_type     'Bruker SMART 1K CCD'
_diffrn_measurement_method     '\f and \w scans'
_diffrn_detector_area_resol_mean     ?
_diffrn_reflns_number     4615
_diffrn_reflns_av_R_equivalents     0.0245
_diffrn_reflns_av_sigmaI/netI     0.0496
_diffrn_reflns_theta_min     1.97
_diffrn_reflns_theta_max     25.02
_diffrn_reflns_theta_full     25.02
_diffrn_measured_fraction_theta_max     0.991
_diffrn_measured_fraction_theta_full     0.991
_diffrn_reflns_limit_h_min     -10
_diffrn_reflns_limit_h_max     7
_diffrn_reflns_limit_k_min     -12
_diffrn_reflns_limit_k_max     12
_diffrn_reflns_limit_l_min     -10
_diffrn_reflns_limit_l_max     13
_diffrn_standards_number     .
_diffrn_standards_interval_count     .
_diffrn_standards_interval_time     .
_diffrn_standards_decay_%     .
_refine_special_details
;
Refinement of <i>F</i>^2^ against ALL reflections. The weighted <i>R</i>-factor
<i>wR</i> and goodness of fit <i>S</i> are based on <i>F</i>^2^, conventional
<i>R</i>-factors <i>R</i> are based on <i>F</i>, with <i>F</i> set to zero for
negative <i>F</i>^2^. The threshold expression of <i>F</i>^2^ >
\s(<i>F</i>^2^) is used only for calculating <i>R</i>-factors(gt) <i>etc</i>.
and is not relevant to the choice of reflections for refinement.
<i>R</i>-factors based on <i>F</i>^2^ are statistically about twice as large
as those based on <i>F</i>, and <i>R</i>- factors based on ALL data will be
even larger.
;
_reflns_number_total     3118
_reflns_number_gt     2160
_reflns_threshold_expression     I>2\s(I)
_refine_ls_structure_factor_coef     Fsqd
_refine_ls_matrix_type     full
_refine_ls_R_factor_all     0.0723
_refine_ls_R_factor_gt     0.0452
_refine_ls_wR_factor_gt     0.1088
_refine_ls_wR_factor_ref     0.1225
_refine_ls_goodness_of_fit_ref     1.044
_refine_ls_restrained_S_all     1.044
_refine_ls_number_reflns     3118
_refine_ls_number_parameters     245
_refine_ls_number_restraints     2
_refine_ls_hydrogen_treatment     mixed
_refine_ls_weighting_scheme     calc
_refine_ls_weighting_details
         'calc w=1/[\s^2^(Fo^2^)+(0.0601P)^2^+0.0911P] where P=(Fo^2^+2Fc^2^)/3'
_atom_sites_solution_hydrogens     geom
_atom_sites_solution_primary     direct
_atom_sites_solution_secondary     difmap
_refine_ls_shift/su_max     0.001
_refine_ls_shift/su_mean     0.000
_refine_diff_density_max     0.204
_refine_diff_density_min     -0.348
_refine_ls_extinction_method     none
_refine_ls_extinction_coef     ?
loop_
    _atom_type_symbol
    _atom_type_description
    _atom_type_scat_dispersion_real
    _atom_type_scat_dispersion_imag
    _atom_type_scat_source
    'C' 'C' 0.0033 0.0016
                         'International Tables Vol C Tables 4.2.6.8 and 6.1.1.4'
    'H' 'H' 0.0000 0.0000
                         'International Tables Vol C Tables 4.2.6.8 and 6.1.1.4'
    'N' 'N' 0.0061 0.0033
                         'International Tables Vol C Tables 4.2.6.8 and 6.1.1.4'
    'O' 'O' 0.0106 0.0060
                         'International Tables Vol C Tables 4.2.6.8 and 6.1.1.4'
    'Cl' 'Cl' 0.1484 0.1585
                         'International Tables Vol C Tables 4.2.6.8 and 6.1.1.4'
    'S' 'S' 0.1246 0.1234
                         'International Tables Vol C Tables 4.2.6.8 and 6.1.1.4'
_computing_data_collection     'SMART (Bruker, 1997)'
_computing_cell_refinement     'SAINT (Bruker, 1997)'
_computing_data_reduction     'SAINT (Bruker, 1997)'
_computing_structure_solution     'SHELXS97 (Sheldrick, 2008)'
_computing_structure_refinement     'SHELXL97 (Sheldrick, 2008)'
_computing_molecular_graphics     'SHELXTL (Sheldrick, 2008)'
_computing_publication_material     'SHELXTL (Sheldrick, 2008)'
loop_
    _atom_site_type_symbol
    _atom_site_label
    _atom_site_fract_x
    _atom_site_fract_y
    _atom_site_fract_z
    _atom_site_U_iso_or_equiv
    _atom_site_adp_type
    _atom_site_calc_flag
    _atom_site_refinement_flags
    _atom_site_occupancy
    _atom_site_disorder_assembly
    _atom_site_disorder_group
    Cl Cl1 0.12809(11) 0.51284(7) 0.87995(7) 0.0638(3) Uani d . 1 . .
    S S1 0.24176(14) 0.24348(8) 0.57180(8) 0.0743(3) Uani d . 1 . .
    O O1 0.2267(3) 0.66532(18) 0.52727(17) 0.0588(6) Uani d . 1 . .
    O O2 0.4029(3) 0.19520(19) 0.00036(17) 0.0553(5) Uani d . 1 . .
    H H2 0.3689 0.1104 -0.0168 0.083 Uiso calc R 1 . .
    N N1 0.1986(3) 0.78380(19) 0.93012(18) 0.0391(5) Uani d . 1 . .
    N N2 0.2336(3) 0.8960(2) 0.88065(18) 0.0419(5) Uani d . 1 . .
    N N3 0.2115(3) 0.4873(2) 0.6192(2) 0.0462(6) Uani d D 1 . .
    N N4 0.2649(3) 0.4289(2) 0.43005(19) 0.0441(5) Uani d D 1 . .
    C C1 0.1829(3) 0.7990(2) 1.0561(2) 0.0380(6) Uani d . 1 . .
    C C2 0.3043(4) 0.7804(3) 1.1543(2) 0.0464(7) Uani d . 1 . .
    H H2A 0.3950 0.7556 1.1394 0.056 Uiso calc R 1 . .
    C C3 0.2892(4) 0.7994(3) 1.2762(3) 0.0533(7) Uani d . 1 . .
    H H3 0.3708 0.7883 1.3442 0.064 Uiso calc R 1 . .
    C C4 0.1535(4) 0.8345(3) 1.2966(3) 0.0582(8) Uani d . 1 . .
    H H4 0.1431 0.8462 1.3782 0.070 Uiso calc R 1 . .
    C C5 0.0335(4) 0.8525(3) 1.1974(3) 0.0622(8) Uani d . 1 . .
    H H5 -0.0579 0.8763 1.2119 0.075 Uiso calc R 1 . .
    C C6 0.0477(4) 0.8354(3) 1.0758(3) 0.0506(7) Uani d . 1 . .
    H H6 -0.0329 0.8483 1.0084 0.061 Uiso calc R 1 . .
    C C7 0.2683(4) 0.9426(3) 0.6808(2) 0.0564(8) Uani d . 1 . .
    H H7A 0.2970 1.0362 0.7298 0.085 Uiso calc R 1 . .
    H H7B 0.1667 0.9190 0.6068 0.085 Uiso calc R 1 . .
    H H7C 0.3624 0.9343 0.6529 0.085 Uiso calc R 1 . .
    C C8 0.2354(3) 0.8466(2) 0.7635(2) 0.0384(6) Uani d . 1 . .
    C C9 0.2041(3) 0.7020(2) 0.7349(2) 0.0362(6) Uani d . 1 . .
    C C10 0.1803(3) 0.6678(2) 0.8446(2) 0.0391(6) Uani d . 1 . .
    C C11 0.2136(3) 0.6184(2) 0.6186(2) 0.0388(6) Uani d . 1 . .
    C C12 0.2401(3) 0.3889(3) 0.5323(2) 0.0429(6) Uani d . 1 . .
    C C13 0.3013(3) 0.3615(2) 0.3244(2) 0.0395(6) Uani d . 1 . .
    C C14 0.3412(4) 0.4386(3) 0.2413(2) 0.0490(7) Uani d . 1 . .
    H H14 0.3439 0.5298 0.2574 0.059 Uiso calc R 1 . .
    C C15 0.3771(4) 0.3835(3) 0.1354(3) 0.0522(7) Uani d . 1 . .
    H H15 0.4046 0.4376 0.0810 0.063 Uiso calc R 1 . .
    C C16 0.3726(3) 0.2478(3) 0.1094(2) 0.0415(6) Uani d . 1 . .
    C C17 0.3379(4) 0.1723(3) 0.1931(2) 0.0504(7) Uani d . 1 . .
    H H17 0.3389 0.0821 0.1780 0.061 Uiso calc R 1 . .
    C C18 0.3012(4) 0.2268(3) 0.2999(3) 0.0535(8) Uani d . 1 . .
    H H18 0.2765 0.1730 0.3551 0.064 Uiso calc R 1 . .
    H H3A 0.205(4) 0.459(3) 0.6890(18) 0.066(9) Uiso d D 1 . .
    H H4A 0.260(4) 0.5134(15) 0.426(3) 0.064(9) Uiso d D 1 . .
loop_
    _atom_site_aniso_label
    _atom_site_aniso_U_11
    _atom_site_aniso_U_22
    _atom_site_aniso_U_33
    _atom_site_aniso_U_12
    _atom_site_aniso_U_13
    _atom_site_aniso_U_23
    Cl1 0.1074(7) 0.0351(4) 0.0593(5) 0.0189(4) 0.0486(4) 0.0147(3)
    S1 0.1377(9) 0.0495(5) 0.0739(6) 0.0502(5) 0.0681(6) 0.0290(4)
    O1 0.1072(17) 0.0502(11) 0.0377(10) 0.0421(12) 0.0355(11) 0.0157(9)
    O2 0.0702(14) 0.0514(11) 0.0490(11) 0.0212(11) 0.0335(10) 0.0029(9)
    N1 0.0546(14) 0.0326(11) 0.0314(11) 0.0138(10) 0.0196(10) 0.0054(9)
    N2 0.0624(15) 0.0350(11) 0.0338(11) 0.0189(10) 0.0223(10) 0.0096(9)
    N3 0.0740(17) 0.0357(12) 0.0405(13) 0.0245(11) 0.0317(12) 0.0098(10)
    N4 0.0695(16) 0.0334(12) 0.0375(12) 0.0248(11) 0.0240(11) 0.0082(10)
    C1 0.0495(17) 0.0319(13) 0.0332(13) 0.0127(12) 0.0187(12) 0.0046(10)
    C2 0.0603(19) 0.0426(15) 0.0458(16) 0.0244(14) 0.0247(14) 0.0135(12)
    C3 0.076(2) 0.0499(16) 0.0380(15) 0.0244(15) 0.0209(14) 0.0154(12)
    C4 0.085(2) 0.0532(17) 0.0442(17) 0.0223(17) 0.0366(17) 0.0110(14)
    C5 0.068(2) 0.075(2) 0.0599(19) 0.0313(17) 0.0414(17) 0.0162(16)
    C6 0.0510(18) 0.0583(18) 0.0478(16) 0.0229(14) 0.0205(13) 0.0142(13)
    C7 0.095(2) 0.0413(15) 0.0418(15) 0.0289(16) 0.0298(16) 0.0146(12)
    C8 0.0502(16) 0.0359(13) 0.0311(13) 0.0182(12) 0.0142(11) 0.0080(11)
    C9 0.0457(16) 0.0332(13) 0.0305(12) 0.0154(11) 0.0135(11) 0.0062(10)
    C10 0.0493(16) 0.0330(13) 0.0366(14) 0.0150(12) 0.0175(12) 0.0067(11)
    C11 0.0460(16) 0.0373(14) 0.0324(13) 0.0164(12) 0.0124(11) 0.0054(11)
    C12 0.0509(17) 0.0373(14) 0.0398(14) 0.0156(12) 0.0183(12) 0.0032(11)
    C13 0.0491(16) 0.0352(13) 0.0339(13) 0.0164(12) 0.0154(12) 0.0028(11)
    C14 0.071(2) 0.0328(13) 0.0509(16) 0.0221(14) 0.0291(15) 0.0094(12)
    C15 0.071(2) 0.0446(16) 0.0491(16) 0.0214(14) 0.0310(15) 0.0135(13)
    C16 0.0436(16) 0.0398(14) 0.0379(14) 0.0141(12) 0.0155(12) -0.0001(11)
    C17 0.076(2) 0.0356(14) 0.0448(15) 0.0237(14) 0.0276(14) 0.0049(12)
    C18 0.088(2) 0.0389(15) 0.0445(16) 0.0248(15) 0.0351(15) 0.0126(12)
_geom_special_details
;
All e.s.d.'s (except the e.s.d. in the dihedral angle between two l.s. planes)
are estimated using the full covariance matrix. The cell e.s.d.'s are taken
into account individually in the estimation of e.s.d.'s in distances, angles
and torsion angles; correlations between e.s.d.'s in cell parameters are only
used when they are defined by crystal symmetry. An approximate (isotropic)
treatment of cell e.s.d.'s is used for estimating e.s.d.'s involving l.s.
planes.
;
loop_
    _geom_bond_atom_site_label_1
    _geom_bond_atom_site_label_2
    _geom_bond_site_symmetry_2
    _geom_bond_distance
    _geom_bond_publ_flag
    Cl1 C10 . 1.698(2) ?
    S1 C12 . 1.654(3) ?
    O1 C11 . 1.224(3) ?
    O2 C16 . 1.369(3) ?
    O2 H2 . 0.8200 ?
    N1 C10 . 1.347(3) ?
    N1 N2 . 1.373(3) ?
    N1 C1 . 1.436(3) ?
    N2 C8 . 1.327(3) ?
    N3 C11 . 1.363(3) ?
    N3 C12 . 1.407(3) ?
    N3 H3A . 0.891(10) ?
    N4 C12 . 1.331(3) ?
    N4 C13 . 1.421(3) ?
    N4 H4A . 0.901(10) ?
    C1 C6 . 1.374(4) ?
    C1 C2 . 1.374(4) ?
    C2 C3 . 1.389(4) ?
    C2 H2A . 0.9300 ?
    C3 C4 . 1.375(4) ?
    C3 H3 . 0.9300 ?
    C4 C5 . 1.371(4) ?
    C4 H4 . 0.9300 ?
    C5 C6 . 1.382(4) ?
    C5 H5 . 0.9300 ?
    C6 H6 . 0.9300 ?
    C7 C8 . 1.496(3) ?
    C7 H7A . 0.9600 ?
    C7 H7B . 0.9600 ?
    C7 H7C . 0.9600 ?
    C8 C9 . 1.419(3) ?
    C9 C10 . 1.384(3) ?
    C9 C11 . 1.470(3) ?
    C13 C14 . 1.380(3) ?
    C13 C18 . 1.384(3) ?
    C14 C15 . 1.374(3) ?
    C14 H14 . 0.9300 ?
    C15 C16 . 1.382(3) ?
    C15 H15 . 0.9300 ?
    C16 C17 . 1.363(4) ?
    C17 C18 . 1.384(3) ?
    C17 H17 . 0.9300 ?
    C18 H18 . 0.9300 ?
loop_
    _geom_angle_atom_site_label_1
    _geom_angle_atom_site_label_2
    _geom_angle_atom_site_label_3
    _geom_angle_site_symmetry_1
    _geom_angle_site_symmetry_3
    _geom_angle
    _geom_angle_publ_flag
    C16 O2 H2 . . 109.5 ?
    C10 N1 N2 . . 110.66(18) ?
    C10 N1 C1 . . 128.6(2) ?
    N2 N1 C1 . . 120.68(17) ?
    C8 N2 N1 . . 105.50(18) ?
    C11 N3 C12 . . 130.5(2) ?
    C11 N3 H3A . . 118.6(19) ?
    C12 N3 H3A . . 110.4(19) ?
    C12 N4 C13 . . 130.9(2) ?
    C12 N4 H4A . . 115.9(18) ?
    C13 N4 H4A . . 113.2(18) ?
    C6 C1 C2 . . 121.7(2) ?
    C6 C1 N1 . . 118.6(2) ?
    C2 C1 N1 . . 119.7(2) ?
    C1 C2 C3 . . 118.7(3) ?
    C1 C2 H2A . . 120.6 ?
    C3 C2 H2A . . 120.6 ?
    C4 C3 C2 . . 120.1(3) ?
    C4 C3 H3 . . 120.0 ?
    C2 C3 H3 . . 120.0 ?
    C5 C4 C3 . . 120.4(3) ?
    C5 C4 H4 . . 119.8 ?
    C3 C4 H4 . . 119.8 ?
    C4 C5 C6 . . 120.3(3) ?
    C4 C5 H5 . . 119.9 ?
    C6 C5 H5 . . 119.9 ?
    C1 C6 C5 . . 118.9(3) ?
    C1 C6 H6 . . 120.5 ?
    C5 C6 H6 . . 120.5 ?
    C8 C7 H7A . . 109.5 ?
    C8 C7 H7B . . 109.5 ?
    H7A C7 H7B . . 109.5 ?
    C8 C7 H7C . . 109.5 ?
    H7A C7 H7C . . 109.5 ?
    H7B C7 H7C . . 109.5 ?
    N2 C8 C9 . . 111.7(2) ?
    N2 C8 C7 . . 119.6(2) ?
    C9 C8 C7 . . 128.7(2) ?
    C10 C9 C8 . . 103.6(2) ?
    C10 C9 C11 . . 130.9(2) ?
    C8 C9 C11 . . 125.2(2) ?
    N1 C10 C9 . . 108.6(2) ?
    N1 C10 Cl1 . . 120.04(18) ?
    C9 C10 Cl1 . . 131.33(19) ?
    O1 C11 N3 . . 121.8(2) ?
    O1 C11 C9 . . 121.6(2) ?
    N3 C11 C9 . . 116.6(2) ?
    N4 C12 N3 . . 114.1(2) ?
    N4 C12 S1 . . 129.42(19) ?
    N3 C12 S1 . . 116.46(19) ?
    C14 C13 C18 . . 118.3(2) ?
    C14 C13 N4 . . 116.5(2) ?
    C18 C13 N4 . . 125.3(2) ?
    C15 C14 C13 . . 121.4(2) ?
    C15 C14 H14 . . 119.3 ?
    C13 C14 H14 . . 119.3 ?
    C14 C15 C16 . . 120.1(2) ?
    C14 C15 H15 . . 119.9 ?
    C16 C15 H15 . . 119.9 ?
    C17 C16 O2 . . 122.9(2) ?
    C17 C16 C15 . . 118.7(2) ?
    O2 C16 C15 . . 118.3(2) ?
    C16 C17 C18 . . 121.6(2) ?
    C16 C17 H17 . . 119.2 ?
    C18 C17 H17 . . 119.2 ?
    C13 C18 C17 . . 119.9(2) ?
    C13 C18 H18 . . 120.1 ?
    C17 C18 H18 . . 120.1 ?
loop_
    _geom_torsion_atom_site_label_1
    _geom_torsion_atom_site_label_2
    _geom_torsion_atom_site_label_3
    _geom_torsion_atom_site_label_4
    _geom_torsion_site_symmetry_1
    _geom_torsion_site_symmetry_2
    _geom_torsion_site_symmetry_3
    _geom_torsion_site_symmetry_4
    _geom_torsion
    _geom_torsion_publ_flag
    C10 N1 N2 C8 . . . . 0.3(3) ?
    C1 N1 N2 C8 . . . . -178.5(2) ?
    C10 N1 C1 C6 . . . . -112.6(3) ?
    N2 N1 C1 C6 . . . . 66.0(3) ?
    C10 N1 C1 C2 . . . . 69.0(3) ?
    N2 N1 C1 C2 . . . . -112.5(3) ?
    C6 C1 C2 C3 . . . . -0.1(4) ?
    N1 C1 C2 C3 . . . . 178.2(2) ?
    C1 C2 C3 C4 . . . . 0.7(4) ?
    C2 C3 C4 C5 . . . . -0.7(4) ?
    C3 C4 C5 C6 . . . . 0.0(5) ?
    C2 C1 C6 C5 . . . . -0.5(4) ?
    N1 C1 C6 C5 . . . . -178.9(2) ?
    C4 C5 C6 C1 . . . . 0.6(4) ?
    N1 N2 C8 C9 . . . . -0.8(3) ?
    N1 N2 C8 C7 . . . . 179.3(2) ?
    N2 C8 C9 C10 . . . . 1.0(3) ?
    C7 C8 C9 C10 . . . . -179.2(3) ?
    N2 C8 C9 C11 . . . . -174.0(2) ?
    C7 C8 C9 C11 . . . . 5.9(4) ?
    N2 N1 C10 C9 . . . . 0.3(3) ?
    C1 N1 C10 C9 . . . . 179.0(2) ?
    N2 N1 C10 Cl1 . . . . -177.47(17) ?
    C1 N1 C10 Cl1 . . . . 1.2(4) ?
    C8 C9 C10 N1 . . . . -0.7(3) ?
    C11 C9 C10 N1 . . . . 173.8(3) ?
    C8 C9 C10 Cl1 . . . . 176.7(2) ?
    C11 C9 C10 Cl1 . . . . -8.8(4) ?
    C12 N3 C11 O1 . . . . 7.4(4) ?
    C12 N3 C11 C9 . . . . -171.0(3) ?
    C10 C9 C11 O1 . . . . 176.2(3) ?
    C8 C9 C11 O1 . . . . -10.4(4) ?
    C10 C9 C11 N3 . . . . -5.4(4) ?
    C8 C9 C11 N3 . . . . 168.0(2) ?
    C13 N4 C12 N3 . . . . 178.3(2) ?
    C13 N4 C12 S1 . . . . -0.5(4) ?
    C11 N3 C12 N4 . . . . -3.7(4) ?
    C11 N3 C12 S1 . . . . 175.3(2) ?
    C12 N4 C13 C14 . . . . -172.2(3) ?
    C12 N4 C13 C18 . . . . 7.1(4) ?
    C18 C13 C14 C15 . . . . 1.2(4) ?
    N4 C13 C14 C15 . . . . -179.4(3) ?
    C13 C14 C15 C16 . . . . 0.5(4) ?
    C14 C15 C16 C17 . . . . -2.2(4) ?
    C14 C15 C16 O2 . . . . 177.6(3) ?
    O2 C16 C17 C18 . . . . -177.5(3) ?
    C15 C16 C17 C18 . . . . 2.4(4) ?
    C14 C13 C18 C17 . . . . -1.0(4) ?
    N4 C13 C18 C17 . . . . 179.6(3) ?
    C16 C17 C18 C13 . . . . -0.8(4) ?
loop_
    _geom_hbond_atom_site_label_D
    _geom_hbond_atom_site_label_H
    _geom_hbond_atom_site_label_A
    _geom_hbond_site_symmetry_A
    _geom_hbond_distance_DH
    _geom_hbond_distance_HA
    _geom_hbond_distance_DA
    _geom_hbond_angle_DHA
    O2 H2 N2 1_544 0.82 2.15 2.938(3) 162
    N3 H3A Cl1 . 0.891(10) 2.422(19) 3.168(2) 141(2)
    N4 H4A O1 . 0.901(10) 1.92(2) 2.661(3) 139(2)
data_global
_journal_date_recd_electronic     2008-06-17
_journal_date_accepted     2008-06-26
_journal_name_full     'Acta Crystallographica, Section E'
_journal_year     2008
_journal_volume     64
_journal_issue      8
_journal_page_first     o1404
_journal_page_last     o1404
_journal_paper_category     QO
_journal_coeditor_code     GK2153
_publ_contact_author_name     'Haitang Du'
_publ_contact_author_address
;
Department of Biology & Environment Technology, Guiyang College
Guiyang 550005
People's Republic of China
;
_publ_contact_author_email     haitangdu@gz139.com.cn
_publ_contact_author_fax     ?
_publ_contact_author_phone     ?
_publ_section_title
;\
<i>N</i>-[(5-Chloro-3-methyl-1-phenyl-1<i>H</i>-pyrazol-4-yl)carbonyl]-\
<i>N</i>'-(4-hydroxyphenyl)thiourea
;
loop_
    _publ_author_name
    _publ_author_address
    'Haitang Du'
;
Department of Biology and Environment Technology
Guiyang College
Guiyang 550005
People's Republic of China
;
    'Haijun Du'
;
School of Chemistry and Environment Science,
Guizhou University for Nationalities
Guiyang 550025
People's Republic of China
;
    'Ying An'
;
Department of Chemistry
College of Science
Tianjin University
Tianjin 300072
People's Republic of China
;
    'Shengnan Li'
;
Department of Chemistry
College of Science
Tianjin University
Tianjin 300072
People's Republic of China
;
