# Supplementary material for: N-[(5-Chloro-3-methyl-1-phenyl-1H-pyrazol-4-yl)carbon­yl]-N′-(4-hydroxy­phen­yl)thio­urea
Source: Acta Crystallogr Sect E Struct Rep Online. 2008 Jul 5;64(Pt 8):o1404. doi: 10.1107/S1600536808019417 (PMC2962037; doi:10.1107/S1600536808019417)
Supplement: Supplementary file 2 [file e-64-o1404-Isup2.hkl]

# 
# h,k,l, Fc-squared, Fo-squared, sigma(Fo-squared) and status flag 
# 
data_I
_shelx_title ' 71126A in P-1' 
_shelx_refln_list_code          4 
_shelx_F_calc_maximum      147.88 
_exptl_crystal_F_000       400.00 
_reflns_d_resolution_high  0.8403 
 
loop_ 
 _symmetry_equiv_pos_as_xyz 
 'x, y, z' 
 '-x, -y, -z' 
 
_cell_length_a     8.5716 
_cell_length_b    10.4289 
_cell_length_c    11.1700 
_cell_angle_alpha  99.936 
_cell_angle_beta  105.817 
_cell_angle_gamma 106.042 
 
_shelx_F_squared_multiplier     1.000 
 
loop_ 
 _refln_index_h 
 _refln_index_k 
 _refln_index_l 
 _refln_F_squared_calc 
 _refln_F_squared_meas 
 _refln_F_squared_sigma 
 _refln_observed_status 
   1   0   0      375.28      342.93     10.23 o 
   2   0   0    21868.24    16451.88    406.06 o 
   3   0   0       10.69       11.99      2.16 o 
   4   0   0      282.87      327.07     12.34 o 
   5   0   0      291.93      300.26     12.77 o 
   6   0   0       11.65       11.73      3.80 o 
   7   0   0       33.75       33.43      5.91 o 
   8   0   0        0.05       -1.27      5.25 o 
   9   0   0        0.01       -1.12      6.91 o 
  -9   1   0        1.35       -4.20      5.22 o 
  -8   1   0        0.95       -3.01      4.75 o 
  -7   1   0       86.53       87.28      7.96 o 
  -6   1   0       58.62       61.38      6.09 o 
  -5   1   0        8.69       13.84      3.55 o 
  -4   1   0      953.24     1048.64     30.35 o 
  -3   1   0     1640.55     1623.64     43.32 o 
  -1   1   0      769.24      719.86     19.12 o 
   0   1   0     1693.64     1477.95     37.64 o 
   1   1   0      181.72      196.62      6.30 o 
   2   1   0     8895.09     8402.91    208.88 o 
   3   1   0        8.17        2.78      1.60 o 
   4   1   0       78.73       74.56      5.38 o 
   5   1   0       20.51       26.06      4.01 o 
   6   1   0       26.26       28.38      4.36 o 
   7   1   0       82.44       78.02      6.98 o 
   8   1   0        3.78        3.85      5.59 o 
  -9   2   0        0.51        0.07      5.31 o 
  -8   2   0        3.96        3.70      4.56 o 
  -7   2   0       19.73       12.75      4.26 o 
  -6   2   0        0.02        0.49      2.96 o 
  -5   2   0      736.80      758.67     24.17 o 
  -4   2   0      988.45      970.94     28.36 o 
  -3   2   0        9.43       11.62      2.07 o 
  -2   2   0     1264.82     1289.78     24.85 o 
  -1   2   0      612.77      585.59     11.74 o 
   0   2   0     3670.13     3347.25     60.77 o 
   1   2   0     3017.48     2930.50     74.28 o 
   2   2   0      513.57      509.00     15.42 o 
   3   2   0      482.81      483.96     15.84 o 
   4   2   0        1.76        4.26      2.68 o 
   5   2   0        9.92       12.29      3.72 o 
   6   2   0        5.53        4.41      3.98 o 
   7   2   0        3.57        4.92      4.56 o 
   8   2   0       34.03       29.29      6.27 o 
  -9   3   0        8.59        2.11      5.08 o 
  -8   3   0        0.19        0.00      4.20 o 
  -7   3   0       20.78       20.37      4.36 o 
  -6   3   0       15.54       12.78      3.78 o 
  -5   3   0       40.43       26.64      3.85 o 
  -4   3   0      379.15      351.92     12.90 o 
  -3   3   0        0.12        0.57      0.94 o 
  -2   3   0       84.02       87.88      4.94 o 
  -1   3   0      914.52      913.67     17.99 o 
   0   3   0     6197.12     5395.30     97.52 o 
   1   3   0      263.43      266.56      9.05 o 
   2   3   0       28.12       23.82      2.67 o 
   3   3   0        2.00        3.89      1.52 o 
   4   3   0       48.21       49.49      4.94 o 
   5   3   0       35.61       41.36      4.80 o 
   6   3   0        0.17       -1.22      3.60 o 
   7   3   0       30.55       21.62      5.33 o 
   8   3   0        1.02        4.13      6.05 o 
  -9   4   0        1.18        3.36      5.43 o 
  -8   4   0       14.81       18.38      5.26 o 
  -7   4   0      114.44      118.36      8.95 o 
  -6   4   0       19.91       16.09      4.56 o 
  -5   4   0      150.76      129.58      7.19 o 
  -4   4   0       30.59       36.40      2.62 o 
  -3   4   0       17.75       14.78      2.99 o 
  -2   4   0      213.80      212.85      6.00 o 
  -1   4   0      710.03      737.99     15.32 o 
   0   4   0      321.87      304.31      7.40 o 
   1   4   0      471.15      510.42     11.53 o 
   2   4   0      736.10      743.99     22.44 o 
   3   4   0      278.54      288.36     11.53 o 
   4   4   0      166.15      181.63      9.30 o 
   5   4   0        1.63       -0.67      3.24 o 
   6   4   0       22.02       19.61      5.99 o 
   7   4   0        0.83        3.57      5.91 o 
  -9   5   0        0.95        6.47      6.14 o 
  -8   5   0       21.00       19.07      6.43 o 
  -7   5   0        0.03       -3.13      3.87 o 
  -6   5   0      213.25      211.38     11.04 o 
  -5   5   0      286.74      299.40     12.68 o 
  -4   5   0       23.14       20.90      2.87 o 
  -3   5   0       29.27       32.61      2.63 o 
  -2   5   0        0.08        0.24      1.17 o 
  -1   5   0       36.90       34.81      2.21 o 
   0   5   0      300.89      319.16      6.50 o 
   1   5   0     1877.65     1994.07     38.69 o 
   2   5   0      153.43      165.54      8.16 o 
   3   5   0      585.10      617.90     20.65 o 
   4   5   0       51.15       48.55      5.64 o 
   5   5   0       10.37        9.41      4.41 o 
   6   5   0       32.02       22.03      5.92 o 
   7   5   0        0.01        9.89      6.47 o 
  -9   6   0       10.06        8.74      6.05 o 
  -8   6   0       19.25       24.09      5.94 o 
  -7   6   0       25.37       24.76      4.66 o 
  -6   6   0      100.58      109.23      7.83 o 
  -5   6   0       24.08       29.52      4.33 o 
  -4   6   0      264.15      242.37      7.97 o 
  -3   6   0       62.24       62.77      3.58 o 
  -2   6   0      166.22      148.96      6.56 o 
  -1   6   0      776.17      767.52     17.52 o 
   0   6   0      135.76      128.21      3.76 o 
   1   6   0      202.72      199.02      6.62 o 
   2   6   0       74.17       71.58      4.09 o 
   3   6   0      273.64      264.59     11.78 o 
   4   6   0       56.84       59.00      6.61 o 
   5   6   0        0.44        3.44      4.66 o 
   6   6   0        9.63        7.11      6.10 o 
  -9   7   0        6.88       12.26      6.78 o 
  -8   7   0        0.01       -5.05      5.22 o 
  -7   7   0        0.01        1.91      4.18 o 
  -6   7   0        3.06        5.08      3.75 o 
  -5   7   0       18.46       14.83      3.22 o 
  -4   7   0       35.50       43.70      3.72 o 
  -3   7   0      450.84      452.23     12.02 o 
  -2   7   0       57.51       66.48      3.97 o 
  -1   7   0      801.90      781.82     17.68 o 
   0   7   0      778.91      799.47     18.17 o 
   1   7   0      313.35      305.06      8.28 o 
   2   7   0      409.00      417.96     11.56 o 
   3   7   0       16.98       18.72      3.07 o 
   4   7   0        3.59        6.87      3.59 o 
   5   7   0        0.00       -2.14      4.94 o 
  -9   8   0        4.42       -4.52      6.35 o 
  -8   8   0       24.71       19.32      5.82 o 
  -7   8   0       12.98        8.90      4.43 o 
  -6   8   0      102.85      103.86      5.96 o 
  -5   8   0       38.59       41.50      6.02 o 
  -4   8   0        0.32       -2.49      2.19 o 
  -3   8   0       75.17       79.57      4.46 o 
  -2   8   0        1.89        0.57      2.45 o 
  -1   8   0      242.69      270.30      8.57 o 
   0   8   0       93.77       90.02      4.67 o 
   1   8   0        3.07        1.74      2.38 o 
   2   8   0       42.13       49.36      4.56 o 
   3   8   0        4.48       -1.09      4.82 o 
   4   8   0        1.88       -2.56      2.75 o 
  -8   9   0       31.06       44.65      7.72 o 
  -7   9   0        6.12        1.25      5.28 o 
  -6   9   0       34.74       26.50      4.23 o 
  -5   9   0       28.52       28.06      3.54 o 
  -4   9   0       30.36       36.20      5.73 o 
  -3   9   0      168.52      177.12      9.92 o 
  -2   9   0      131.99      115.36     11.84 o 
  -1   9   0        5.36        1.26      2.43 o 
   0   9   0        8.69        8.27      2.86 o 
   1   9   0      124.66      113.49      5.99 o 
   2   9   0        1.60        2.36      3.43 o 
  -8  10   0        1.38        0.20      6.02 o 
  -7  10   0       11.74       15.65      6.01 o 
  -6  10   0        7.33        5.91      3.44 o 
  -5  10   0       22.90       21.34      9.48 o 
  -4  10   0       29.88       27.92      3.72 o 
  -3  10   0       66.72       66.59      5.32 o 
  -2  10   0       81.71       79.29      5.01 o 
  -1  10   0       32.40       32.14      4.38 o 
   0  10   0        3.95        3.32      3.52 o 
   1  10   0        3.29        4.00      4.82 o 
  -7  11   0        0.01        1.33      4.13 o 
  -6  11   0       26.79       27.01      4.56 o 
  -5  11   0        2.94        6.57     11.71 o 
  -4  11   0       27.22       18.18      5.54 o 
  -3  11   0      132.18      121.25      6.52 o 
  -2  11   0       13.32        9.33      3.91 o 
  -1  11   0      245.80      260.87     15.73 o 
   0  11   0       45.68       77.26      9.25 o 
  -5  12   0       20.44       17.67      7.50 o 
  -4  12   0       18.83       15.10      7.57 o 
  -3  12   0        5.82       -3.92      6.78 o 
  -2  12   0        0.74       -1.60      5.89 o 
   1 -12   1       33.15       34.48      8.42 o 
   2 -12   1      107.22      129.99     11.73 o 
   3 -12   1       27.75       38.12      8.92 o 
   4 -12   1       27.50       31.64      8.05 o 
   5 -12   1        7.16        8.32      6.86 o 
  -1 -11   1       94.06       92.35     10.69 o 
   0 -11   1        1.64        9.56      6.22 o 
   1 -11   1       40.06       38.91      6.81 o 
   2 -11   1       80.78       99.32     10.63 o 
   3 -11   1       46.66       31.23      6.84 o 
   4 -11   1       71.54       88.73     10.48 o 
   5 -11   1      189.13      184.59      8.56 o 
   6 -11   1       30.99       37.09     11.03 o 
  -2 -10   1       99.40       91.44      9.69 o 
  -1 -10   1        1.09        1.83      5.25 o 
   0 -10   1       71.55       47.99      6.98 o 
   1 -10   1        0.61       -1.88      4.11 o 
   2 -10   1        0.09       -1.88      3.71 o 
   3 -10   1       30.06       28.74      3.76 o 
   4 -10   1       32.44       23.63      3.44 o 
   5 -10   1        7.38        8.43      3.51 o 
   6 -10   1        2.31        5.24      3.71 o 
   7 -10   1        9.52        9.25      4.11 o 
  -3  -9   1        7.47        7.29      5.22 o 
  -2  -9   1        4.52        4.52      4.99 o 
  -1  -9   1       83.31       68.55      4.94 o 
   0  -9   1        0.22        2.43      2.86 o 
   1  -9   1      292.90      275.61     13.32 o 
   2  -9   1       18.28       14.77      2.79 o 
   3  -9   1        5.17        1.25      3.22 o 
   4  -9   1       66.62       71.37      5.21 o 
   5  -9   1       24.93       25.09      4.58 o 
   6  -9   1      117.75      124.10      9.57 o 
   7  -9   1       35.19       31.03      6.68 o 
   8  -9   1        1.87        4.82      5.68 o 
  -5  -8   1        0.91        6.07      6.68 o 
  -4  -8   1        1.89        2.72      2.97 o 
  -3  -8   1       39.67       29.52      3.52 o 
  -2  -8   1       87.09       89.30      5.95 o 
  -1  -8   1      533.59      517.01     16.30 o 
   0  -8   1       60.60       65.67      4.28 o 
   1  -8   1      331.36      310.14     11.96 o 
   2  -8   1      330.70      349.71     22.16 o 
   3  -8   1        0.20       -0.68      1.98 o 
   4  -8   1      113.83      121.92      5.80 o 
   5  -8   1      142.52      143.33      6.42 o 
   6  -8   1       12.01       11.60      3.21 o 
   7  -8   1        1.47       -5.58      4.20 o 
   8  -8   1        0.02       -5.45      5.46 o 
  -5  -7   1       69.95       75.37      6.66 o 
  -4  -7   1        6.91        8.73      3.17 o 
  -3  -7   1      307.49      317.84      8.15 o 
  -2  -7   1      164.05      157.60      5.11 o 
  -1  -7   1       11.05       10.37      2.52 o 
   0  -7   1       18.49       21.09      1.86 o 
   1  -7   1       44.70       45.60      3.17 o 
   2  -7   1      752.74      772.71     17.56 o 
   3  -7   1      511.07      526.68     13.35 o 
   4  -7   1      297.12      299.06      9.32 o 
   5  -7   1      174.24      176.80      8.54 o 
   6  -7   1       49.24       47.79      4.67 o 
   7  -7   1       67.98       59.59      6.15 o 
   8  -7   1        0.72        4.52      5.03 o 
   9  -7   1        0.45       -0.41      6.20 o 
  -6  -6   1        0.51        2.17      5.07 o 
  -5  -6   1        4.14        3.37      4.54 o 
  -4  -6   1       10.49       16.67      4.44 o 
  -3  -6   1       79.82       87.51      5.97 o 
  -2  -6   1        0.98       -1.40      1.78 o 
  -1  -6   1        0.09        0.35      1.62 o 
   0  -6   1      225.81      244.22      5.71 o 
   1  -6   1      247.60      261.14      7.91 o 
   2  -6   1        4.17        3.45      1.40 o 
   3  -6   1      403.48      404.32      8.01 o 
   4  -6   1        7.78        6.99      1.36 o 
   5  -6   1      100.21      106.87      8.18 o 
   6  -6   1        5.47        5.43      3.55 o 
   7  -6   1       13.56       11.25      4.51 o 
   8  -6   1        1.78       -2.76      4.54 o 
   9  -6   1        1.17        7.90      6.42 o 
  -7  -5   1        0.52        1.63      5.86 o 
  -6  -5   1        0.15       -4.01      4.71 o 
  -5  -5   1        5.08        8.41      4.06 o 
  -4  -5   1      117.80      107.60      7.22 o 
  -3  -5   1       26.43       30.40      4.03 o 
  -2  -5   1      752.21      785.85     23.56 o 
  -1  -5   1     3024.26     3155.02     48.30 o 
   0  -5   1        0.79        1.19      1.47 o 
   1  -5   1     6030.14     5908.41    136.86 o 
   2  -5   1      196.96      196.57      4.45 o 
   3  -5   1     1257.88     1359.10     22.08 o 
   4  -5   1      103.68      109.25      3.61 o 
   5  -5   1       62.59       55.30      3.80 o 
   6  -5   1      106.58      106.51      7.62 o 
   7  -5   1        3.52        5.66      4.03 o 
   8  -5   1        3.44        1.83      5.54 o 
   9  -5   1        4.24        4.26      6.35 o 
  -7  -4   1        0.03        3.18      5.08 o 
  -6  -4   1       12.54        5.51      4.90 o 
  -5  -4   1        0.11        2.62      3.42 o 
  -4  -4   1       19.87       17.36      3.90 o 
  -3  -4   1       93.92       96.91      4.10 o 
  -2  -4   1     1468.07     1619.11     43.50 o 
  -1  -4   1      309.60      315.65      9.57 o 
   0  -4   1      674.54      718.49     11.98 o 
   1  -4   1     3375.49     3377.42     93.94 o 
   2  -4   1      949.48      958.21     17.85 o 
   3  -4   1     1148.39     1212.30     19.77 o 
   4  -4   1       18.55       15.14      1.50 o 
   5  -4   1       46.34       46.59      5.30 o 
   6  -4   1       12.04        8.00      4.20 o 
   7  -4   1       52.05       44.26      6.19 o 
   8  -4   1        2.44        2.91      5.51 o 
   9  -4   1        1.38        0.72      5.63 o 
  -8  -3   1        0.18        0.10      5.73 o 
  -7  -3   1       63.82       63.39      7.83 o 
  -6  -3   1       27.48       30.16      5.33 o 
  -5  -3   1       19.78       16.91      4.29 o 
  -4  -3   1       38.81       49.65      4.39 o 
  -3  -3   1      472.47      485.49     15.84 o 
  -2  -3   1      179.05      196.64      7.39 o 
  -1  -3   1     2248.94     2265.79     41.74 o 
   0  -3   1      337.72      338.69      6.05 o 
   1  -3   1       52.60       56.01      2.27 o 
   2  -3   1      752.29      707.09     11.82 o 
   3  -3   1       23.63       18.50      1.31 o 
   4  -3   1      117.75      114.72      5.99 o 
   5  -3   1      143.08      142.05      7.95 o 
   6  -3   1       24.82       17.37      3.97 o 
   7  -3   1      242.19      252.46     12.96 o 
   8  -3   1        7.09        7.50      5.18 o 
   9  -3   1       14.87       10.83      6.27 o 
  -8  -2   1        2.53        3.64      5.97 o 
  -7  -2   1       17.84       16.67      5.33 o 
  -6  -2   1       43.37       40.39      5.30 o 
  -5  -2   1       10.40       17.52      3.49 o 
  -4  -2   1       66.85       78.00      5.08 o 
  -3  -2   1      606.19      609.15     18.57 o 
  -2  -2   1       15.02       14.26      1.92 o 
  -1  -2   1      651.03      596.24     11.84 o 
   0  -2   1     2923.47     2709.13     68.00 o 
   1  -2   1      896.42      841.70     16.28 o 
   2  -2   1      460.84      473.00      8.27 o 
   3  -2   1       32.99       29.96      3.29 o 
   5  -2   1      590.67      595.79     20.47 o 
   6  -2   1      677.99      761.91     25.91 o 
   7  -2   1        1.55        5.64      4.43 o 
   8  -2   1      149.80      167.53     11.20 o 
   9  -2   1       25.73       13.94      7.04 o 
  -9  -1   1        0.64       -3.36      5.33 o 
  -8  -1   1        0.07        4.29      5.28 o 
  -7  -1   1        9.04        8.95      4.62 o 
  -6  -1   1       26.59       18.54      4.52 o 
  -5  -1   1      457.16      505.93     17.80 o 
  -4  -1   1      248.00      258.07     10.33 o 
  -3  -1   1      270.79      265.05      9.59 o 
  -2  -1   1      254.48      241.31      7.88 o 
  -1  -1   1      281.20      305.32      6.34 o 
   1  -1   1     5042.00     4391.54    109.67 o 
   2  -1   1    18872.92    15570.48    275.49 o 
   3  -1   1      569.49      521.32     11.76 o 
   4  -1   1      959.23      985.63     29.24 o 
   5  -1   1      129.85      140.85      8.28 o 
   6  -1   1       17.18       17.09      4.72 o 
   7  -1   1      325.18      374.49     17.03 o 
   8  -1   1        2.47        2.85      5.23 o 
   9  -1   1       18.88       16.86      7.47 o 
  -9   0   1        5.56        5.02      5.51 o 
  -7   0   1       59.92       67.34      7.07 o 
  -6   0   1        5.39        4.29      3.24 o 
  -5   0   1       35.05       32.54      4.18 o 
  -4   0   1        5.07        1.73      1.69 o 
  -3   0   1     1266.02     1268.45     34.43 o 
  -2   0   1      188.38      185.22      6.50 o 
  -1   0   1       49.89       58.24      2.35 o 
   0   0   1      244.13      224.94      6.30 o 
   1   0   1      271.01      264.09      5.80 o 
   2   0   1    14573.28    13043.80    250.11 o 
   3   0   1      548.03      578.96     18.02 o 
   4   0   1     5186.16     5165.54    132.10 o 
   5   0   1      300.29      302.44     13.05 o 
   6   0   1      192.71      189.48     10.63 o 
   7   0   1       34.47       29.01      5.25 o 
   8   0   1       47.13       44.42      7.93 o 
  -9   1   1        1.23       -3.70      5.41 o 
  -8   1   1        2.64        5.61      4.80 o 
  -7   1   1        0.28        1.22      3.59 o 
  -6   1   1       44.48       31.62      4.18 o 
  -5   1   1      238.82      229.10     10.30 o 
  -4   1   1      428.17      437.26     14.77 o 
  -3   1   1     3915.21     3703.20     94.24 o 
  -2   1   1      152.25      147.73      5.61 o 
  -1   1   1      161.72      160.10      5.20 o 
   0   1   1        0.08        0.35      0.67 o 
   1   1   1     1715.93     1710.92     31.68 o 
   2   1   1       38.02       27.44      2.60 o 
   3   1   1      962.11     1016.82     29.33 o 
   4   1   1      957.42      988.87     29.83 o 
   5   1   1      187.37      188.35      9.82 o 
   6   1   1       38.01       31.28      5.69 o 
   7   1   1        9.66        8.31      4.38 o 
   8   1   1        0.51        2.68      5.41 o 
  -9   2   1        0.05        0.86      5.43 o 
  -8   2   1        0.66       -1.37      5.12 o 
  -7   2   1        4.61       -1.10      3.64 o 
  -6   2   1        9.77       10.40      3.08 o 
  -5   2   1      126.02      124.45      7.39 o 
  -4   2   1      244.52      256.39     10.43 o 
  -3   2   1      178.95      170.00      7.16 o 
  -2   2   1      304.98      309.42     10.02 o 
  -1   2   1        4.71        4.14      1.36 o 
   0   2   1      929.23      898.29     17.30 o 
   1   2   1     3096.67     2861.37     73.20 o 
   2   2   1      131.29      123.54      5.89 o 
   3   2   1        3.12        0.26      1.94 o 
   4   2   1        0.71        7.52      3.31 o 
   5   2   1       91.47      100.41      7.29 o 
   6   2   1       13.30       14.54      5.15 o 
   7   2   1       28.52       28.84      6.76 o 
   8   2   1        0.15       -0.39      5.92 o 
  -9   3   1        8.82        6.05      5.89 o 
  -8   3   1       29.41       27.64      5.56 o 
  -7   3   1       35.98       43.14      5.02 o 
  -6   3   1       42.02       34.17      4.84 o 
  -5   3   1        7.58        8.11      3.21 o 
  -4   3   1      404.53      421.16     14.66 o 
  -3   3   1      162.37      170.32      7.49 o 
  -2   3   1     3340.88     3061.52     70.80 o 
  -1   3   1       81.16       83.62      2.99 o 
   0   3   1     7793.66     6359.04    339.26 o 
   1   3   1        1.63        0.97      0.97 o 
   2   3   1       96.67      123.95      6.47 o 
   3   3   1        6.28        6.73      2.78 o 
   4   3   1       19.15       15.61      3.67 o 
   5   3   1        4.86        5.40      3.26 o 
   6   3   1       17.69       15.10      4.82 o 
   7   3   1        0.20       -0.08      4.46 o 
  -9   4   1       13.53       10.48      5.81 o 
  -8   4   1        1.77       -2.20      3.65 o 
  -7   4   1        2.35        1.40      3.70 o 
  -6   4   1       61.87       67.50      6.09 o 
  -5   4   1       13.84       16.24      3.08 o 
  -4   4   1      864.03      864.39     26.32 o 
  -3   4   1     1425.68     1437.71     28.78 o 
  -2   4   1      258.71      261.83      7.07 o 
  -1   4   1       52.16       47.56      2.46 o 
   0   4   1       51.40       48.71      2.60 o 
   1   4   1      293.57      334.64      8.44 o 
   2   4   1        8.44        7.04      2.62 o 
   3   4   1      293.60      356.03     13.89 o 
   4   4   1      133.40      134.61      8.28 o 
   5   4   1       82.34       94.27      8.21 o 
   6   4   1        4.64        7.26      4.39 o 
   7   4   1        0.28        0.15      5.22 o 
  -9   5   1        0.98       -1.00      4.87 o 
  -8   5   1       11.89       16.44      4.89 o 
  -7   5   1        1.06       -1.15      4.21 o 
  -6   5   1        7.88        6.99      3.80 o 
  -5   5   1       23.01       28.87      3.92 o 
  -4   5   1      423.80      444.83     11.69 o 
  -3   5   1      356.27      330.57      9.14 o 
  -2   5   1      209.18      247.88      7.11 o 
  -1   5   1       71.07       52.24      3.06 o 
   0   5   1        6.21        2.98      1.78 o 
   1   5   1      630.51      684.30     15.33 o 
   2   5   1        7.62        6.59      1.95 o 
   3   5   1       28.25       38.88      4.59 o 
   4   5   1        5.72        3.83      2.20 o 
   5   5   1       97.34      116.07      9.21 o 
   6   5   1        2.34        0.07      5.08 o 
  -9   6   1        7.70       22.79      7.07 o 
  -8   6   1       27.90       26.72      7.16 o 
  -7   6   1        0.87        5.84      4.05 o 
  -6   6   1       17.20       17.01      4.26 o 
  -5   6   1        1.34       -0.45      2.08 o 
  -4   6   1       56.20       69.49      4.00 o 
  -3   6   1        9.87        9.75      2.86 o 
  -2   6   1      326.77      326.84      9.07 o 
  -1   6   1       57.51       58.14      3.13 o 
   0   6   1      497.42      518.01     18.87 o 
   1   6   1      200.74      200.92     10.06 o 
   2   6   1        0.51        1.38      1.90 o 
   3   6   1       79.85       80.76      7.16 o 
   4   6   1        6.92        9.51      4.36 o 
   5   6   1       21.87       14.20      5.59 o 
   6   6   1        0.37       -1.50      5.59 o 
  -9   7   1       26.86       27.85      7.44 o 
  -8   7   1        6.83       14.45      6.07 o 
  -7   7   1      173.13      160.92      9.34 o 
  -6   7   1        0.24        0.74      3.52 o 
  -5   7   1      290.36      285.23      9.55 o 
  -4   7   1       26.59       27.01      3.18 o 
  -3   7   1        3.27        4.04      2.00 o 
  -2   7   1      123.41      104.61      5.67 o 
  -1   7   1      146.99      127.12      7.99 o 
   0   7   1      142.29      119.70      6.70 o 
   1   7   1      197.79      204.65      7.25 o 
   2   7   1        0.23        1.19      2.47 o 
   3   7   1       96.65      105.94      8.28 o 
   4   7   1       36.31       35.95      6.35 o 
   5   7   1        3.82        2.63      5.17 o 
  -9   8   1       65.92       42.92      7.62 o 
  -8   8   1       23.41       30.77      6.24 o 
  -7   8   1      154.00      148.75      9.71 o 
  -6   8   1       40.49       39.32      5.46 o 
  -5   8   1      315.96      324.38     10.86 o 
  -4   8   1      478.57      496.52     16.11 o 
  -3   8   1        6.91        2.92      2.09 o 
  -2   8   1      194.49      192.69      7.13 o 
  -1   8   1      110.40      105.18      5.08 o 
   0   8   1        0.86        2.76      2.49 o 
   1   8   1       25.81       31.73      3.83 o 
   2   8   1       37.26       29.65      5.17 o 
   3   8   1        0.00        1.10      4.56 o 
   4   8   1        8.91       17.04      5.71 o 
  -8   9   1       27.21       16.96      6.15 o 
  -7   9   1       25.38       23.97      5.91 o 
  -6   9   1        9.21       11.33      3.70 o 
  -5   9   1       77.77       72.52      5.36 o 
  -4   9   1      246.38      260.09      9.37 o 
  -3   9   1       64.34       52.25      4.24 o 
  -2   9   1       76.11       71.13      8.47 o 
  -1   9   1        1.39        6.96      4.38 o 
   0   9   1        6.71        5.25      2.90 o 
   1   9   1        7.99        2.54      3.15 o 
   2   9   1       11.22       10.09      4.44 o 
   3   9   1        0.07       -3.85      5.43 o 
  -8  10   1       17.19       11.70      7.01 o 
  -7  10   1        0.30        0.94      4.62 o 
  -6  10   1       80.02       81.90      6.63 o 
  -5  10   1        1.23        0.52      3.57 o 
  -4  10   1        1.70        1.36      2.96 o 
  -3  10   1       13.39       12.40      3.97 o 
  -2  10   1       50.07       50.03      4.49 o 
  -1  10   1       26.33       21.27      3.98 o 
   0  10   1      146.43      163.24      7.64 o 
   1  10   1       46.43       48.09      5.81 o 
   2  10   1       12.86        2.01      6.17 o 
  -6  11   1        2.47        4.54      4.27 o 
  -5  11   1       22.31       20.05      4.16 o 
  -4  11   1       63.27       62.61      5.56 o 
  -3  11   1       36.99       31.51      4.22 o 
  -2  11   1       58.87       50.33     16.36 o 
  -1  11   1       12.16        9.67      4.16 o 
   0  11   1        0.03       -4.36      5.41 o 
  -4  12   1      113.58      142.55      8.15 o 
  -3  12   1        0.02        6.76      4.58 o 
   1 -12   2       48.97       52.94      8.52 o 
   2 -12   2        6.20        5.10      6.25 o 
   3 -12   2      208.02      218.78     14.69 o 
   4 -12   2       34.42       42.94      8.28 o 
   5 -12   2       56.41       64.11      9.89 o 
  -1 -11   2       24.57       14.48      7.01 o 
   0 -11   2        4.13        2.57      5.26 o 
   1 -11   2        4.08        1.10      5.30 o 
   2 -11   2       17.95       15.89      5.05 o 
   3 -11   2       14.01        3.90      5.28 o 
   4 -11   2        4.24        4.43      4.95 o 
   5 -11   2        0.03        2.50      6.43 o 
   6 -11   2        3.97       21.09      6.99 o 
  -3 -10   2        9.44        6.02      5.86 o 
  -2 -10   2        5.88        0.74      5.36 o 
  -1 -10   2       30.01       44.36      7.50 o 
   0 -10   2        6.09       -1.61      4.15 o 
   1 -10   2       21.61       33.00      6.02 o 
   2 -10   2       18.72       17.41      5.51 o 
   3 -10   2        0.11       -2.40      4.05 o 
   4 -10   2       45.37       41.97      6.94 o 
   5 -10   2      108.81      115.06     14.23 o 
   6 -10   2        0.05       -4.59      3.77 o 
   7 -10   2       35.22       36.25      7.70 o 
  -4  -9   2        1.44       -1.55      6.04 o 
  -3  -9   2        0.29       -2.73      5.74 o 
  -2  -9   2       35.47       43.34      6.35 o 
  -1  -9   2        0.75       -2.11      3.85 o 
   0  -9   2      340.16      346.54     16.86 o 
   1  -9   2      156.42      142.53      9.61 o 
   2  -9   2      263.42      258.59      8.58 o 
   3  -9   2      594.59      581.34     15.09 o 
   4  -9   2        0.20        0.01      2.53 o 
   5  -9   2      194.21      189.48      7.70 o 
   6  -9   2       44.15       35.05      4.31 o 
   7  -9   2        1.44        9.04      3.43 o 
   8  -9   2        1.83        1.45      5.66 o 
  -5  -8   2        3.26       -6.84      6.25 o 
  -4  -8   2        0.51        1.10      3.18 o 
  -3  -8   2       49.39       44.28      4.33 o 
  -2  -8   2      241.58      232.31     10.96 o 
  -1  -8   2      199.25      202.31      7.32 o 
   0  -8   2       26.57       25.25      4.41 o 
   1  -8   2       30.38       19.63      4.10 o 
   2  -8   2       66.89       52.63     10.87 o 
   3  -8   2      170.98      160.39     10.71 o 
   4  -8   2        0.29        0.82      2.48 o 
   5  -8   2      103.60      119.56      8.62 o 
   6  -8   2        3.17        8.50      3.07 o 
   7  -8   2        7.28        5.81      4.26 o 
   8  -8   2        0.00       -0.31      5.76 o 
  -6  -7   2        1.25        6.60      6.48 o 
  -5  -7   2      145.34      150.52     10.81 o 
  -4  -7   2        1.22        3.91      3.23 o 
  -3  -7   2       37.23       39.16      3.37 o 
  -2  -7   2      214.97      231.32      6.34 o 
  -1  -7   2       56.26       54.04      2.92 o 
   0  -7   2      250.04      235.91      5.73 o 
   1  -7   2       10.75        5.88      1.29 o 
   2  -7   2        1.07        1.26      1.29 o 
   3  -7   2        4.11        3.57      2.06 o 
   4  -7   2      231.51      241.42      8.26 o 
   5  -7   2      283.85      271.52      9.22 o 
   6  -7   2       59.31       63.94      4.55 o 
   7  -7   2       70.17       69.28      6.81 o 
   8  -7   2       10.39        4.10      6.04 o 
   9  -7   2        8.26       -0.05      6.53 o 
  -6  -6   2       28.10       21.50      4.20 o 
  -5  -6   2       58.31       61.73      4.86 o 
  -4  -6   2       30.58       24.16      2.82 o 
  -3  -6   2        1.69        4.24      1.86 o 
  -2  -6   2      373.24      396.40     10.18 o 
  -1  -6   2      472.76      498.75      9.78 o 
   0  -6   2      605.65      684.89     12.22 o 
   1  -6   2       65.22       41.61      2.11 o 
   2  -6   2      417.97      440.68      8.58 o 
   3  -6   2      360.68      385.39      7.98 o 
   4  -6   2       46.99       50.58      2.92 o 
   5  -6   2       12.03        7.61      2.65 o 
   6  -6   2       81.84      101.41      7.96 o 
   7  -6   2       92.37       87.66      7.35 o 
   8  -6   2        6.12        4.72      5.28 o 
   9  -6   2        0.02        7.88      7.14 o 
  -7  -5   2       21.28       18.92      5.10 o 
  -6  -5   2        7.53        8.83      3.46 o 
  -5  -5   2       16.69       16.15      3.26 o 
  -4  -5   2        0.53        0.17      2.03 o 
  -3  -5   2        7.59        3.04      1.98 o 
  -2  -5   2      136.61      120.33      4.57 o 
  -1  -5   2      450.42      500.95     16.31 o 
   0  -5   2      821.55      876.86     14.64 o 
   1  -5   2       42.30       47.14      2.43 o 
   2  -5   2      348.36      370.11      7.29 o 
   3  -5   2     1429.50     1555.45     25.14 o 
   4  -5   2      136.84      141.38      4.34 o 
   5  -5   2      905.65      927.24     33.46 o 
   6  -5   2       74.64       68.51      6.42 o 
   7  -5   2       62.00       44.45      6.52 o 
   8  -5   2        1.99        0.44      5.33 o 
   9  -5   2        1.73       -9.16      7.01 o 
  -8  -4   2        0.36        6.01      6.84 o 
  -7  -4   2       20.48        1.97      5.10 o 
  -6  -4   2        0.01        3.11      4.08 o 
  -5  -4   2      250.22      248.76     11.32 o 
  -4  -4   2        9.03        6.68      2.81 o 
  -3  -4   2      469.60      509.92     12.30 o 
  -2  -4   2      314.54      335.34      8.31 o 
  -1  -4   2      507.41      536.61     23.18 o 
   0  -4   2       12.99       11.04      1.17 o 
   1  -4   2      135.33      139.78      3.33 o 
   2  -4   2      734.80      748.21     12.73 o 
   3  -4   2      906.62      942.96     16.03 o 
   4  -4   2       68.69       62.39      2.68 o 
   5  -4   2      161.90      183.36      6.49 o 
   6  -4   2       15.60       19.25      4.52 o 
   7  -4   2       66.68       66.06      7.62 o 
   8  -4   2       25.51       22.38      6.19 o 
   9  -4   2        8.94        0.33      5.76 o 
  -8  -3   2        0.31       -1.84      5.46 o 
  -7  -3   2       33.03       34.86      6.47 o 
  -6  -3   2        6.44        6.02      4.06 o 
  -5  -3   2      230.15      254.35     11.35 o 
  -4  -3   2       60.82       62.07      4.94 o 
  -3  -3   2      206.69      224.26      6.56 o 
  -2  -3   2       47.71       40.01      3.47 o 
  -1  -3   2      661.98      681.62     13.54 o 
   0  -3   2       45.55       38.73      1.49 o 
   1  -3   2      523.64      529.14      9.00 o 
   2  -3   2        9.45        8.54      1.31 o 
   3  -3   2        0.38        4.51      2.89 o 
   4  -3   2        7.16       10.00      4.11 o 
   5  -3   2       10.35       10.20      3.60 o 
   6  -3   2       38.66       40.83      5.76 o 
   7  -3   2       76.01       61.96      6.55 o 
   8  -3   2       24.42       18.77      7.19 o 
   9  -3   2        3.83        6.50      6.09 o 
  -8  -2   2        5.51        4.64      5.50 o 
  -7  -2   2       52.26       68.05      8.05 o 
  -6  -2   2       31.35       36.97      4.87 o 
  -5  -2   2       77.93       93.43      6.75 o 
  -4  -2   2        7.01        3.85      2.11 o 
  -3  -2   2      226.51      204.12      7.67 o 
  -2  -2   2      703.61      703.71     14.26 o 
  -1  -2   2     2137.10     2104.02     38.45 o 
   0  -2   2      110.73      124.08      3.53 o 
   1  -2   2     1578.01     1556.00     23.83 o 
   2  -2   2     1025.31     1105.27     29.59 o 
   3  -2   2       87.13       77.42      3.28 o 
   4  -2   2      490.99      520.31     12.53 o 
   5  -2   2      101.50      101.18      7.19 o 
   6  -2   2       27.72       34.73      5.22 o 
   7  -2   2       14.67       21.60      5.20 o 
   8  -2   2        4.81        8.21      5.54 o 
   9  -2   2       31.66       33.30      7.90 o 
  -9  -1   2        0.75        1.14      5.96 o 
  -8  -1   2       23.23       20.61      5.20 o 
  -7  -1   2        3.59        3.16      4.39 o 
  -6  -1   2      123.02      140.91      8.69 o 
  -5  -1   2        8.70        2.81      3.08 o 
  -4  -1   2        4.42        1.61      1.99 o 
  -3  -1   2      131.64      139.40      6.04 o 
  -2  -1   2      397.35      384.96      8.93 o 
  -1  -1   2     1514.01     1439.74     26.62 o 
   0  -1   2        6.93       10.23      0.71 o 
   1  -1   2        3.16        1.55      0.89 o 
   2  -1   2      183.84      185.96      5.16 o 
   3  -1   2      832.61      828.61     25.06 o 
   4  -1   2     1548.49     1578.78     31.70 o 
   5  -1   2      570.42      566.64     20.37 o 
   6  -1   2      212.21      200.69     11.12 o 
   7  -1   2      125.74      108.60      8.70 o 
   8  -1   2        2.90       -0.28      5.08 o 
  -9   0   2        0.11        1.51      5.99 o 
  -8   0   2        0.08       -4.89      4.61 o 
  -7   0   2        3.18        1.73      3.59 o 
  -6   0   2       45.79       57.02      5.48 o 
  -5   0   2      913.73      909.69     27.61 o 
  -4   0   2      110.48      108.77      6.15 o 
  -3   0   2     1416.89     1372.95     36.80 o 
  -2   0   2     1565.85     1550.75     28.96 o 
  -1   0   2      552.52      524.93     10.27 o 
   0   0   2       40.93       34.09      1.42 o 
   1   0   2      102.21       99.84      3.06 o 
   2   0   2     1221.80     1218.70     23.82 o 
   3   0   2      208.52      198.52      6.11 o 
   4   0   2        9.82        9.36      2.52 o 
   5   0   2       25.85       23.61      3.70 o 
   6   0   2      414.50      429.84     17.98 o 
   7   0   2        3.26        5.97      4.62 o 
   8   0   2       12.77        5.25      5.41 o 
  -9   1   2        2.70        8.92      5.69 o 
  -8   1   2        2.97        0.64      4.20 o 
  -7   1   2        5.64        6.61      3.93 o 
  -6   1   2       24.61       30.82      4.79 o 
  -5   1   2       42.25       41.20      4.51 o 
  -4   1   2        1.37        2.04      2.22 o 
  -3   1   2     1204.46     1206.19     23.56 o 
  -2   1   2     3450.91     3255.38     58.88 o 
  -1   1   2     1338.17     1258.06     32.69 o 
   0   1   2     1830.50     1685.06     54.08 o 
   1   1   2      679.41      697.87     14.27 o 
   2   1   2      375.64      397.66      9.50 o 
   3   1   2        2.97        2.70      2.25 o 
   4   1   2       83.22       93.98      6.42 o 
   5   1   2       42.84       44.32      5.38 o 
   6   1   2      127.84      144.90      9.46 o 
   7   1   2       20.43       19.02      5.00 o 
   8   1   2       76.77       72.90      8.88 o 
 -10   2   2        0.23       -0.81      7.04 o 
  -9   2   2       40.19       42.83      7.91 o 
  -8   2   2        0.93        1.71      4.39 o 
  -7   2   2       95.84       84.52      7.73 o 
  -6   2   2      154.12      156.66      9.21 o 
  -5   2   2       85.40      100.64      6.38 o 
  -4   2   2      372.99      346.32     12.54 o 
  -3   2   2       25.85       28.26      1.84 o 
  -2   2   2       84.93       76.59      4.01 o 
  -1   2   2        0.50        0.76      0.69 o 
   0   2   2      216.88      206.68      5.15 o 
   1   2   2      407.03      424.77      9.65 o 
   2   2   2     1029.31      973.18     28.31 o 
   3   2   2      122.34      124.73      6.91 o 
   4   2   2        5.14        1.50      2.29 o 
   5   2   2       46.86       49.31      5.59 o 
   6   2   2        5.93        9.33      4.67 o 
   7   2   2        1.32        3.32      4.66 o 
 -10   3   2        5.80        7.22      6.53 o 
  -9   3   2       38.80       20.85      6.78 o 
  -8   3   2       24.94       21.68      5.76 o 
  -7   3   2      203.66      206.86     11.57 o 
  -6   3   2      214.12      210.15     10.55 o 
  -5   3   2       44.96       56.58      5.07 o 
  -4   3   2      248.17      225.75      6.36 o 
  -3   3   2      102.48       93.85      3.23 o 
  -2   3   2        0.48       -0.05      1.00 o 
  -1   3   2      134.89      132.73      4.09 o 
   0   3   2      306.50      299.64      5.81 o 
   1   3   2       47.96       46.32      2.51 o 
   2   3   2     1129.23     1096.80     31.82 o 
   3   3   2       74.82       84.42      5.73 o 
   4   3   2      170.57      180.25      9.94 o 
   5   3   2       11.40       11.30      4.41 o 
   6   3   2        1.48        3.78      4.11 o 
   7   3   2       15.54       11.86      5.68 o 
 -10   4   2        5.35        1.83      6.07 o 
  -9   4   2        1.56        3.11      4.97 o 
  -8   4   2        1.55       -0.79      4.52 o 
  -7   4   2       52.94       47.81      5.59 o 
  -6   4   2       64.80       61.45      5.40 o 
  -5   4   2       22.74       28.20      4.16 o 
  -4   4   2      127.56      153.14      4.85 o 
  -3   4   2     1613.88     1604.99     31.97 o 
  -2   4   2      415.13      355.07      9.01 o 
  -1   4   2       26.63       31.93      2.43 o 
   0   4   2      328.20      314.59      8.51 o 
   1   4   2        5.30        5.00      1.52 o 
   2   4   2        5.50        4.79      1.60 o 
   3   4   2       51.59       55.91      5.41 o 
   4   4   2       15.82       18.39      4.29 o 
   5   4   2       10.42       10.86      4.94 o 
   6   4   2        4.82        6.55      5.18 o 
 -10   5   2        0.90       -2.24      6.19 o 
  -9   5   2        0.18        1.96      5.20 o 
  -8   5   2       11.52       11.81      4.56 o 
  -7   5   2       37.46       36.23      6.22 o 
  -6   5   2        7.22        9.82      4.16 o 
  -5   5   2      200.73      225.09     10.63 o 
  -4   5   2        1.25        0.12      2.42 o 
  -3   5   2      158.18      169.55      5.97 o 
  -2   5   2       87.96       73.93      3.79 o 
  -1   5   2      334.82      316.05      8.47 o 
   0   5   2       35.49       36.16      2.74 o 
   1   5   2      453.39      463.00     11.45 o 
   2   5   2       30.69       27.81      2.57 o 
   3   5   2       56.42       66.60      6.33 o 
   4   5   2        0.25       -3.03      3.87 o 
   5   5   2       31.47       24.04      6.33 o 
   6   5   2        0.01        6.81      5.66 o 
  -9   6   2        4.60        4.59      5.58 o 
  -8   6   2       31.62       43.80      7.86 o 
  -7   6   2        7.66       10.60      5.18 o 
  -6   6   2       61.48       58.16      6.24 o 
  -5   6   2       20.93       26.82      4.99 o 
  -4   6   2        0.07       -0.59      1.84 o 
  -3   6   2        6.15        4.22      1.99 o 
  -2   6   2      270.76      280.81      8.26 o 
  -1   6   2      233.92      279.32      8.18 o 
   0   6   2        6.45        2.74      2.33 o 
   1   6   2      201.80      218.42      7.43 o 
   2   6   2      127.65      141.41      8.87 o 
   3   6   2        0.16        1.28      3.49 o 
   4   6   2       39.09       29.68      5.91 o 
   5   6   2       50.89       37.97      7.55 o 
  -9   7   2       73.36       84.52     10.18 o 
  -8   7   2      126.28      167.19     11.94 o 
  -7   7   2       81.63       90.14      7.93 o 
  -6   7   2      414.75      437.11     17.98 o 
  -5   7   2      535.20      566.25     24.34 o 
  -4   7   2      313.29      304.99      9.67 o 
  -3   7   2     1873.61     1914.28     38.92 o 
  -2   7   2       37.05       40.72      4.60 o 
  -1   7   2      220.43      218.45     12.27 o 
   0   7   2       49.37       44.83      5.69 o 
   1   7   2       18.21       16.30      2.76 o 
   2   7   2       19.65       21.22      4.26 o 
   3   7   2        5.82        7.68      4.84 o 
   4   7   2        9.81       10.13      5.91 o 
  -9   8   2       30.81       26.95      7.09 o 
  -8   8   2        0.04        2.45      5.43 o 
  -7   8   2      141.58      139.04      9.74 o 
  -6   8   2      123.64      123.52      8.80 o 
  -5   8   2      336.07      337.39     10.86 o 
  -4   8   2       25.30       29.02      3.81 o 
  -3   8   2     1038.58     1038.34     35.36 o 
  -2   8   2      182.40      179.53      7.19 o 
  -1   8   2      541.16      501.18     23.84 o 
   0   8   2      225.84      244.31      8.76 o 
   1   8   2        5.27        2.62      3.87 o 
   3   8   2        4.64        3.85      4.97 o 
  -8   9   2       20.45       15.71      6.20 o 
  -7   9   2       12.38       23.18      5.46 o 
  -6   9   2       22.14       20.96      5.07 o 
  -5   9   2        0.50        0.46      2.81 o 
  -4   9   2       42.09       36.93      5.54 o 
  -3   9   2       32.53       15.58      4.06 o 
  -2   9   2       90.81       89.84      9.67 o 
  -1   9   2       40.92       35.16      3.84 o 
   0   9   2       30.80       36.88      4.14 o 
   1   9   2       12.68       11.02      5.35 o 
   2   9   2       19.20       17.04      4.61 o 
  -7  10   2      126.83      113.32     10.00 o 
  -6  10   2        5.97        7.12      3.96 o 
  -5  10   2       72.63       70.16      8.16 o 
  -4  10   2       97.72       97.17      6.29 o 
  -3  10   2        7.96        3.75      3.37 o 
  -2  10   2        8.86        5.82      3.26 o 
  -1  10   2       52.88       48.50      4.76 o 
   0  10   2       59.10       58.60      8.14 o 
   1  10   2       15.54       22.75      5.48 o 
  -6  11   2        1.95        3.21      4.96 o 
  -5  11   2       27.81       30.59      5.06 o 
  -4  11   2        9.49        3.74      4.08 o 
  -3  11   2      125.80      109.79      6.71 o 
  -2  11   2        0.83        7.09      4.11 o 
  -1  11   2       14.59       14.89      5.64 o 
   1 -12   3        3.03       -5.56      6.50 o 
   2 -12   3        0.57       -2.80      5.73 o 
   3 -12   3        3.66       -1.83      5.40 o 
   4 -12   3       16.21       16.32      6.98 o 
  -1 -11   3       24.65       25.95      6.04 o 
   0 -11   3      152.41      186.47     13.74 o 
   1 -11   3        5.84        8.03      5.48 o 
   2 -11   3      113.07      124.08     10.51 o 
   3 -11   3        2.11        2.52      5.00 o 
   4 -11   3       34.68       38.94      7.83 o 
   5 -11   3       24.57       39.52      8.82 o 
   6 -11   3       41.37       46.79      8.90 o 
  -3 -10   3        3.89       -1.66      5.02 o 
  -2 -10   3        0.00        4.97      5.30 o 
  -1 -10   3       52.17       52.66      7.72 o 
   0 -10   3        4.80        4.28      4.71 o 
   1 -10   3        4.32        1.69      4.01 o 
   2 -10   3        6.38       -1.41      4.00 o 
   3 -10   3        0.20        1.81      5.07 o 
   4 -10   3       85.28       83.12      8.49 o 
   5 -10   3       96.14       80.58      9.53 o 
   6 -10   3        0.35       -1.30      5.26 o 
   7 -10   3       27.20       20.78      7.32 o 
  -4  -9   3      166.63      158.47     11.17 o 
  -3  -9   3       20.00       28.00      6.61 o 
  -2  -9   3      133.99      140.72     10.04 o 
  -1  -9   3       26.65       27.51      6.43 o 
   0  -9   3       26.34       29.07      5.66 o 
   1  -9   3      132.06      138.10     10.09 o 
   2  -9   3      396.30      367.83     17.09 o 
   3  -9   3       49.31       40.97      5.51 o 
   4  -9   3      348.86      364.96     18.21 o 
   5  -9   3        3.49       10.25      3.12 o 
   6  -9   3       91.37      100.72      8.70 o 
   7  -9   3        9.12        6.40      3.92 o 
  -5  -8   3       48.19       25.86      7.14 o 
  -4  -8   3       55.22       87.89      9.46 o 
  -3  -8   3      119.81      118.64      9.91 o 
  -2  -8   3       96.87      108.15      5.85 o 
  -1  -8   3       41.72       38.64      3.43 o 
   0  -8   3      386.21      371.41     16.27 o 
   1  -8   3       42.46       33.76      5.89 o 
   2  -8   3      272.07      288.15     14.36 o 
   3  -8   3        2.32        2.55      2.23 o 
   4  -8   3        7.38        7.04      2.49 o 
   5  -8   3       57.63       66.67      5.26 o 
   6  -8   3       67.16       56.58      4.94 o 
   7  -8   3        0.22       -0.13      4.85 o 
   8  -8   3       15.93        4.92      5.86 o 
  -6  -7   3        6.66        6.01      6.75 o 
  -5  -7   3        7.42        2.63      6.07 o 
  -4  -7   3        6.57        7.52      3.93 o 
  -3  -7   3      389.49      444.05     18.43 o 
  -2  -7   3       35.39       42.10      4.75 o 
  -1  -7   3      580.64      575.23     14.60 o 
   0  -7   3        3.65        2.51      1.31 o 
   1  -7   3       22.37       25.24      1.82 o 
   2  -7   3      153.90      141.15      4.96 o 
   3  -7   3        1.40        0.81      1.48 o 
   4  -7   3       33.74       37.27      5.46 o 
   5  -7   3      189.02      201.99     11.81 o 
   6  -7   3        8.23        8.21      3.09 o 
   7  -7   3       25.05       23.08      5.82 o 
   8  -7   3        8.30        4.57      6.52 o 
  -7  -6   3       20.56       24.56      7.98 o 
  -6  -6   3       33.93       55.74      8.87 o 
  -5  -6   3      251.30      271.99     14.84 o 
  -4  -6   3        1.25        0.38      2.44 o 
  -3  -6   3       99.50      102.38      4.67 o 
  -2  -6   3       15.19       14.74      1.74 o 
  -1  -6   3        5.38        2.89      1.69 o 
   0  -6   3       23.18       17.22      2.15 o 
   1  -6   3      738.02      767.80     13.36 o 
   2  -6   3      156.76      177.50      4.60 o 
   3  -6   3      594.66      619.86     11.78 o 
   4  -6   3       86.15       87.66      3.66 o 
   5  -6   3       29.06       30.20      2.92 o 
   6  -6   3      142.84      139.53      6.16 o 
   7  -6   3        8.17        9.56      4.71 o 
   8  -6   3       10.65        2.37      5.92 o 
  -7  -5   3        0.69        5.20      5.63 o 
  -6  -5   3        0.54       -1.88      3.15 o 
  -5  -5   3        1.50       -0.75      2.60 o 
  -4  -5   3      158.89      159.79      6.35 o 
  -3  -5   3       58.43       50.48      2.95 o 
  -2  -5   3      318.58      321.36      8.13 o 
  -1  -5   3      504.34      561.35     12.05 o 
   0  -5   3      139.61      146.19      3.61 o 
   1  -5   3        8.54        7.93      1.54 o 
   2  -5   3        7.39        6.87      1.11 o 
   3  -5   3       88.22      101.94      3.39 o 
   4  -5   3      104.57      109.68      3.91 o 
   5  -5   3       23.87       18.59      2.24 o 
   6  -5   3        4.02        2.60      2.55 o 
   7  -5   3       18.28       15.27      4.20 o 
   8  -5   3        9.05       12.87      5.76 o 
  -8  -4   3        0.01        7.05      8.30 o 
  -7  -4   3       51.00       49.16      5.71 o 
  -6  -4   3        0.14       -1.49      3.00 o 
  -5  -4   3      140.48      150.87      9.56 o 
  -4  -4   3      222.84      234.64      7.43 o 
  -3  -4   3      421.47      437.79     10.74 o 
  -2  -4   3      783.36      836.24     17.17 o 
  -1  -4   3     1465.94     1521.00     28.65 o 
   0  -4   3       66.21       70.35      2.07 o 
   1  -4   3      610.57      631.30     10.88 o 
   2  -4   3      260.73      258.49      5.62 o 
   3  -4   3       50.57       49.47      2.34 o 
   4  -4   3       48.83       53.86      2.79 o 
   5  -4   3      123.93      138.30      5.64 o 
   6  -4   3        6.37        3.98      3.98 o 
   7  -4   3       33.68       33.12      5.99 o 
   8  -4   3        0.01       -2.80      5.68 o 
  -8  -3   3        1.60        2.97      3.85 o 
  -7  -3   3        1.98        3.14      3.02 o 
  -6  -3   3       77.15       81.82      5.00 o 
  -5  -3   3      466.62      452.24     12.34 o 
  -4  -3   3      188.10      182.43      6.06 o 
  -3  -3   3       83.10       82.95      3.41 o 
  -2  -3   3      564.09      615.75     12.87 o 
  -1  -3   3     2033.62     2003.93     36.98 o 
   0  -3   3      666.59      686.15     13.42 o 
   1  -3   3       99.98       98.16      2.68 o 
   2  -3   3       22.65       20.34      2.05 o 
   3  -3   3        1.99        0.28      1.01 o 
   4  -3   3       67.16       77.38      4.15 o 
   5  -3   3       10.38       13.20      2.33 o 
   6  -3   3        4.58        7.19      3.92 o 
   7  -3   3        9.06       19.61      4.99 o 
   8  -3   3        0.03       -3.92      4.89 o 
  -9  -2   3        2.41       -5.20      4.45 o 
  -8  -2   3        3.28        2.27      3.69 o 
  -7  -2   3        2.25        1.54      3.06 o 
  -6  -2   3       35.37       29.44      2.80 o 
  -5  -2   3       58.86       50.65      3.45 o 
  -4  -2   3      351.09      344.44      9.21 o 
  -3  -2   3      789.70      776.45     16.33 o 
  -2  -2   3       72.74       76.19      2.72 o 
  -1  -2   3       60.81       63.87      4.00 o 
   0  -2   3      446.66      414.86      8.52 o 
   1  -2   3      373.17      362.85      6.58 o 
   2  -2   3       42.98       41.76      1.87 o 
   3  -2   3     1121.06     1207.47     20.85 o 
   4  -2   3       10.23        8.91      1.77 o 
   5  -2   3        1.38        4.76      2.41 o 
   6  -2   3      141.73      156.51     10.17 o 
   7  -2   3       30.36       31.44      6.15 o 
   8  -2   3       12.05       14.41      5.59 o 
  -9  -1   3        0.00       -1.16      4.66 o 
  -8  -1   3        0.46        3.11      4.39 o 
  -7  -1   3       14.35       17.09      4.87 o 
  -6  -1   3       16.83       21.67      3.75 o 
  -5  -1   3      133.09      132.79      6.42 o 
  -4  -1   3     1119.12     1200.95     24.42 o 
  -3  -1   3       57.16       53.25      2.62 o 
  -2  -1   3     1527.80     1517.38     28.53 o 
  -1  -1   3      274.31      274.41      5.94 o 
   0  -1   3      314.43      305.59      6.70 o 
   1  -1   3      166.70      153.30      4.30 o 
   2  -1   3      287.80      303.85      7.33 o 
   3  -1   3      163.82      175.91      5.84 o 
   4  -1   3      117.25      111.67      5.80 o 
   5  -1   3       48.04       48.81      5.63 o 
   6  -1   3       18.36       18.21      4.41 o 
   7  -1   3       13.17        9.94      4.66 o 
   8  -1   3       49.42       54.95      8.16 o 
  -9   0   3        3.54        3.57      5.84 o 
  -8   0   3        3.66        1.40      5.20 o 
  -7   0   3       22.24       18.28      4.18 o 
  -6   0   3       16.83       15.83      4.13 o 
  -5   0   3        8.38        7.98      1.78 o 
  -4   0   3       87.24       84.17      3.62 o 
  -3   0   3      714.46      732.50     15.28 o 
  -2   0   3      596.45      521.20     12.64 o 
  -1   0   3     6050.73     5482.95     98.00 o 
   0   0   3      350.35      365.22      8.00 o 
   1   0   3     1239.29     1287.48     24.89 o 
   2   0   3      400.15      393.23      9.52 o 
   3   0   3      193.38      199.26      6.39 o 
   4   0   3        5.11        2.56      1.98 o 
   5   0   3        1.22       -0.86      3.18 o 
   6   0   3        7.26        7.80      4.52 o 
   7   0   3        5.91        0.67      4.49 o 
   8   0   3       22.14       27.95      6.43 o 
  -9   1   3       10.89       15.86      5.64 o 
  -8   1   3       11.70        6.14      5.00 o 
  -7   1   3       28.52       24.00      4.51 o 
  -6   1   3      108.73      108.13      6.99 o 
  -5   1   3       24.99       18.12      3.00 o 
  -4   1   3        1.67        3.33      1.36 o 
  -3   1   3        0.05        0.18      1.26 o 
  -2   1   3       32.16       30.21      5.31 o 
  -1   1   3     1064.69     1062.76     20.34 o 
   0   1   3     1323.55     1287.06     52.89 o 
   1   1   3      180.36      180.72      5.25 o 
   2   1   3      343.47      356.27      9.10 o 
   3   1   3       76.37       82.20      3.93 o 
   4   1   3        3.69        0.53      2.55 o 
   5   1   3        5.84        9.11      3.85 o 
   6   1   3        0.63       -1.69      3.34 o 
   7   1   3        0.15        0.38      4.94 o 
 -10   2   3        0.07        4.74      5.52 o 
  -9   2   3        1.14       -0.74      5.10 o 
  -8   2   3        2.19       -0.59      4.64 o 
  -7   2   3      264.14      250.50     12.34 o 
  -6   2   3        1.70        4.95      2.13 o 
  -5   2   3     1384.48     1378.68     28.10 o 
  -4   2   3      614.62      657.87     15.29 o 
  -3   2   3      317.58      306.57      7.44 o 
  -2   2   3     2206.18     2085.26     38.59 o 
  -1   2   3       82.00      103.78      3.30 o 
   0   2   3       12.84       13.09      1.29 o 
   1   2   3        0.04        0.50      1.49 o 
   2   2   3       85.84       86.99      3.80 o 
   3   2   3      274.04      292.38     12.01 o 
   4   2   3       24.10       21.83      4.15 o 
   5   2   3       77.13       82.03      7.58 o 
   6   2   3        1.86        3.77      4.57 o 
   7   2   3        1.51       -6.02      5.31 o 
 -10   3   3        0.00        1.17      3.96 o 
  -9   3   3       10.77        9.92      3.53 o 
  -8   3   3        9.56        9.41      2.91 o 
  -7   3   3       19.74       16.07      3.46 o 
  -6   3   3      113.82      111.80      5.19 o 
  -5   3   3     1552.35     1716.65     34.04 o 
  -4   3   3      805.32      825.37     17.39 o 
  -3   3   3     1104.74     1192.07     23.24 o 
  -2   3   3     3342.11     3053.21    118.02 o 
  -1   3   3      156.05      141.23      3.78 o 
   0   3   3      846.21      906.87     18.13 o 
   1   3   3       98.75       97.11      2.89 o 
   2   3   3        1.09        0.72      1.36 o 
   3   3   3       56.60       61.50      5.38 o 
   4   3   3       10.61        7.60      3.49 o 
   5   3   3        1.28       -0.49      4.16 o 
   6   3   3        8.16        4.57      4.66 o 
   7   3   3        0.75       -2.19      5.87 o 
 -10   4   3        0.76       -1.25      6.30 o 
  -9   4   3        2.79        1.63      4.69 o 
  -8   4   3        7.10        4.36      2.94 o 
  -7   4   3       67.59       72.10      4.73 o 
  -6   4   3       22.36       24.30      2.75 o 
  -5   4   3        6.32        3.48      1.73 o 
  -4   4   3       37.93       40.62      3.89 o 
  -3   4   3      137.90      160.07      4.65 o 
  -2   4   3      127.07      134.35      3.40 o 
  -1   4   3      163.71      145.88      3.75 o 
   0   4   3        7.25        8.69      1.39 o 
   1   4   3       20.35       21.27      2.05 o 
   2   4   3        2.64        0.69      2.48 o 
   3   4   3        4.52        1.38      3.04 o 
   4   4   3       59.27       64.47      4.85 o 
   5   4   3       34.89       34.53      5.61 o 
   6   4   3       24.13       15.04      6.07 o 
 -10   5   3        6.83        6.56      6.99 o 
  -9   5   3       12.19       16.49      5.56 o 
  -8   5   3        0.32        2.19      4.26 o 
  -7   5   3        0.02       -1.74      3.77 o 
  -6   5   3      122.90      137.30      9.03 o 
  -5   5   3       61.97       59.95      6.10 o 
  -4   5   3       24.41       22.13      3.75 o 
  -3   5   3       70.69       69.29      3.85 o 
  -2   5   3        2.51        1.06      1.48 o 
  -1   5   3        1.89        1.66      1.49 o 
   0   5   3      353.25      366.71      9.66 o 
   1   5   3       42.10       41.24      3.03 o 
   2   5   3      151.48      145.57      8.67 o 
   3   5   3      217.24      226.58     11.58 o 
   4   5   3        2.05        3.46      4.06 o 
   5   5   3       11.91        2.68      4.71 o 
  -9   6   3       65.55       62.62      7.98 o 
  -8   6   3       15.45       14.64      4.75 o 
  -7   6   3       85.76       78.82      7.40 o 
  -6   6   3       56.62       65.88      6.35 o 
  -5   6   3       82.26       84.02      6.33 o 
  -4   6   3      119.51      119.21      7.62 o 
  -3   6   3       42.12       36.62      3.03 o 
  -2   6   3      229.17      224.87      7.35 o 
  -1   6   3      132.30      129.82      5.32 o 
   0   6   3        3.86        5.07      2.44 o 
   1   6   3       10.55        9.95      3.29 o 
   2   6   3       85.10       95.65      7.03 o 
   3   6   3       39.56       37.63      6.02 o 
   4   6   3        3.99        3.87      4.75 o 
   5   6   3       22.14       12.17      4.72 o 
  -9   7   3        2.64        4.34      6.22 o 
  -8   7   3       16.43       17.39      6.66 o 
  -7   7   3      380.30      395.60     17.69 o 
  -6   7   3      251.01      268.95     13.23 o 
  -5   7   3      328.73      318.86     14.49 o 
  -4   7   3     1022.97     1049.06     24.00 o 
  -3   7   3      229.12      234.13      8.37 o 
  -2   7   3      689.29      706.26     17.06 o 
  -1   7   3      850.65      857.15     22.23 o 
   0   7   3       11.48       11.10      2.97 o 
   1   7   3      287.80      292.62     13.47 o 
   2   7   3       35.43       31.39      5.48 o 
   3   7   3        2.27       -4.52      4.69 o 
   4   7   3        6.76        0.97      5.13 o 
  -9   8   3       31.92       28.78      6.50 o 
  -8   8   3       14.34       10.60      5.71 o 
  -7   8   3        0.13       -4.64      4.34 o 
  -6   8   3       44.05       42.50      6.50 o 
  -5   8   3      132.17      140.24      9.58 o 
  -4   8   3      163.90      163.69      7.08 o 
  -3   8   3      251.22      244.31      8.66 o 
  -2   8   3      385.46      379.33     11.44 o 
  -1   8   3      703.49      733.22     18.26 o 
   0   8   3        0.25       -2.16      3.59 o 
   1   8   3      495.34      534.78     20.94 o 
   2   8   3       29.67       29.04      5.64 o 
   3   8   3       44.67       33.53      6.47 o 
  -8   9   3       54.95       31.13      7.19 o 
  -7   9   3       31.87       26.01      6.68 o 
  -6   9   3      375.59      372.60     17.24 o 
  -5   9   3      172.58      172.48      9.72 o 
  -4   9   3      118.07       94.22      5.98 o 
  -3   9   3      100.20       87.20      6.31 o 
  -2   9   3       58.00       42.93      5.66 o 
  -1   9   3        0.12        4.62      4.15 o 
   0   9   3        0.79        5.74      4.74 o 
   1   9   3       17.01       17.18      5.79 o 
   2   9   3       28.27       33.96      6.70 o 
  -7  10   3       11.13        0.82      5.38 o 
  -6  10   3       44.34       48.01      7.49 o 
  -5  10   3       41.10       44.92      4.98 o 
  -4  10   3       25.62       21.34     11.39 o 
  -3  10   3       88.65       94.39      6.04 o 
  -2  10   3       15.21       13.93      4.10 o 
  -1  10   3        1.46        4.38      5.74 o 
   0  10   3        0.48       -3.88      5.26 o 
  -6  11   3        0.61       -4.06      6.20 o 
  -5  11   3        1.03        0.10      3.99 o 
  -4  11   3        5.90        3.37      4.15 o 
  -3  11   3        0.48        4.08      5.59 o 
  -2  11   3       40.74       52.04      6.79 o 
   1 -12   4       54.13       49.49      9.13 o 
   2 -12   4        0.01       -0.87      5.76 o 
   3 -12   4       11.06        7.68      7.72 o 
   4 -12   4        0.47       -4.10      6.68 o 
  -2 -11   4        8.97       11.71      6.04 o 
  -1 -11   4        5.37        2.43      6.89 o 
   0 -11   4       39.38       37.10      8.19 o 
   1 -11   4      102.80      107.58     10.48 o 
   2 -11   4       15.46       27.20      6.15 o 
   3 -11   4       33.87       36.20      6.71 o 
   4 -11   4       81.85      102.83     11.07 o 
   5 -11   4        4.73        4.10      6.94 o 
   6 -11   4       13.47       13.16      6.86 o 
  -3 -10   4       60.01       59.23      9.21 o 
  -2 -10   4       37.08       21.19      7.19 o 
  -1 -10   4       78.63       66.01      7.52 o 
   0 -10   4        4.83        7.17      5.12 o 
   1 -10   4        0.45       -3.21      3.98 o 
   2 -10   4        6.65        5.96      4.94 o 
   3 -10   4        0.01        1.10      4.62 o 
   4 -10   4        2.03       -1.88      4.87 o 
   5 -10   4        1.78        7.67      6.50 o 
   6 -10   4       20.99       17.88      6.60 o 
  -4  -9   4        9.09       19.96      4.82 o 
  -3  -9   4        1.34        1.39      3.75 o 
  -2  -9   4      244.78      215.25     13.19 o 
  -1  -9   4       38.62       42.96      6.19 o 
   0  -9   4      438.82      457.26     20.45 o 
   1  -9   4        9.99       13.38      5.22 o 
   2  -9   4        9.91        7.42      5.15 o 
   3  -9   4       37.85       37.69      6.93 o 
   4  -9   4        0.89        3.65      4.69 o 
   5  -9   4       11.95       18.49      5.20 o 
   6  -9   4        9.07        7.57      5.26 o 
   7  -9   4        6.71        3.77      6.33 o 
  -5  -8   4        2.34        4.51      6.32 o 
  -4  -8   4       42.39       54.03      7.75 o 
  -3  -8   4       36.06       31.36      5.64 o 
  -2  -8   4      124.79      135.21      8.80 o 
  -1  -8   4      431.97      440.56     12.65 o 
   0  -8   4     1278.75     1280.21     27.99 o 
   1  -8   4      494.35      481.92     12.92 o 
   2  -8   4      320.62      311.03     14.54 o 
   3  -8   4       93.38       88.84      8.28 o 
   4  -8   4        8.19        8.08      3.95 o 
   5  -8   4       13.13        7.59      3.10 o 
   6  -8   4        4.42       12.67      4.27 o 
   7  -8   4       39.80       35.98      6.02 o 
   8  -8   4        1.36        5.23      5.99 o 
  -6  -7   4       11.86       14.53      7.67 o 
  -5  -7   4       19.44       16.68      6.22 o 
  -4  -7   4      145.19      166.51     11.76 o 
  -3  -7   4      241.16      234.20     12.29 o 
  -2  -7   4      130.74      150.75      9.30 o 
  -1  -7   4        0.48        0.94      1.99 o 
   0  -7   4        9.49        9.37      2.28 o 
   1  -7   4      161.39      141.76      5.84 o 
   2  -7   4        0.72       -0.06      1.49 o 
   3  -7   4       19.54       18.92      2.78 o 
   4  -7   4        7.38        2.89      2.30 o 
   5  -7   4       58.09       58.30      9.79 o 
   6  -7   4        0.06       -1.47      2.48 o 
   7  -7   4        0.01       -1.27      4.94 o 
   8  -7   4       16.90       17.67      6.30 o 
  -7  -6   4        0.07       -3.69      6.37 o 
  -6  -6   4       85.41       99.95     10.12 o 
  -5  -6   4        9.50       10.20      5.38 o 
  -4  -6   4      288.98      347.28     16.70 o 
  -3  -6   4      314.22      320.23     14.20 o 
  -2  -6   4      110.53      105.51      6.61 o 
  -1  -6   4      263.73      276.07     11.43 o 
   0  -6   4      191.38      193.97      6.60 o 
   1  -6   4      233.98      229.65      5.85 o 
   2  -6   4      816.93      838.08     14.81 o 
   3  -6   4       20.05       20.88      2.00 o 
   4  -6   4      108.40      124.17      7.05 o 
   5  -6   4       40.37       43.94      4.99 o 
   6  -6   4        4.27        3.15      3.35 o 
   7  -6   4        7.30        0.46      4.84 o 
   8  -6   4        1.31       -2.01      5.61 o 
  -7  -5   4        1.87        4.03      5.82 o 
  -6  -5   4        1.88       -2.04      4.26 o 
  -5  -5   4       22.95       22.51      5.38 o 
  -4  -5   4       58.54       58.54      4.05 o 
  -3  -5   4      306.94      325.56      8.60 o 
  -2  -5   4      422.51      448.34     10.28 o 
  -1  -5   4       82.66       66.59      2.53 o 
   0  -5   4     3039.24     3168.04     48.14 o 
   1  -5   4       88.32      104.52      3.53 o 
   2  -5   4      797.45      895.09     15.43 o 
   3  -5   4      146.42      138.61      4.29 o 
   4  -5   4        8.61        6.93      2.96 o 
   5  -5   4        1.63        3.21      1.84 o 
   6  -5   4       39.07       38.68      3.86 o 
   7  -5   4        0.05       -2.85      4.99 o 
   8  -5   4        0.52        1.51      6.83 o 
  -8  -4   4       13.58       15.23      5.56 o 
  -7  -4   4        7.72        2.53      3.10 o 
  -6  -4   4        8.37        8.19      3.21 o 
  -5  -4   4        0.34        3.24      2.69 o 
  -4  -4   4       80.35       87.39      4.23 o 
  -3  -4   4      439.11      466.62     11.02 o 
  -2  -4   4      170.69      183.68      4.97 o 
  -1  -4   4       21.68       18.89      2.43 o 
   0  -4   4      104.27       81.04      3.51 o 
   1  -4   4      506.72      483.33      8.83 o 
   2  -4   4      162.34      159.56      5.90 o 
   3  -4   4       28.27       24.62      1.82 o 
   4  -4   4        1.75        1.39      1.51 o 
   5  -4   4        0.01       -0.42      1.98 o 
   6  -4   4        2.83        0.53      2.42 o 
   7  -4   4        1.04        1.68      5.15 o 
   8  -4   4        2.86        0.56      6.14 o 
  -8  -3   4       10.81       14.41      3.90 o 
  -7  -3   4       22.67       19.14      3.68 o 
  -6  -3   4        2.60        4.37      2.57 o 
  -5  -3   4       92.41       94.99      5.37 o 
  -4  -3   4        8.00        1.48      1.69 o 
  -3  -3   4      167.58      177.68      5.37 o 
  -2  -3   4        6.64        5.02      1.97 o 
   0  -3   4      193.44      190.26      4.56 o 
   1  -3   4     1402.44     1388.20     21.98 o 
   2  -3   4      553.21      600.79     10.85 o 
   3  -3   4      369.29      399.98      8.25 o 
   4  -3   4       46.70       46.89      3.50 o 
   5  -3   4        2.44        1.58      2.38 o 
   6  -3   4       17.77       12.07      3.31 o 
   7  -3   4        1.07        3.77      5.07 o 
   8  -3   4        2.43       -3.18      6.01 o 
  -9  -2   4        6.19        5.02      5.25 o 
  -8  -2   4       18.02       18.80      4.33 o 
  -7  -2   4        3.50        3.37      3.08 o 
  -6  -2   4        0.51        0.12      2.53 o 
  -5  -2   4       54.59       55.48      3.73 o 
  -4  -2   4      129.62      117.57      4.70 o 
  -3  -2   4     1394.32     1441.17     28.04 o 
  -2  -2   4      355.77      415.52      9.02 o 
  -1  -2   4     4287.25     4157.17    296.88 o 
   0  -2   4     1045.84     1084.77     33.78 o 
   1  -2   4      680.54      705.84     11.93 o 
   2  -2   4       20.29       11.86      1.70 o 
   3  -2   4       51.51       60.64      2.67 o 
   4  -2   4       54.91       57.78      3.86 o 
   5  -2   4       31.19       33.40      3.60 o 
   6  -2   4        0.82        2.85      3.85 o 
   7  -2   4        7.74        9.10      5.12 o 
   8  -2   4       13.09       20.45      7.21 o 
  -9  -1   4       17.03       19.17      8.21 o 
  -8  -1   4        8.11        2.09      5.73 o 
  -7  -1   4        0.31        0.00      2.82 o 
  -6  -1   4       36.61       33.86      7.47 o 
  -5  -1   4        4.95        3.94      1.65 o 
  -4  -1   4        0.17       -0.45      1.63 o 
  -3  -1   4      212.32      213.02      5.94 o 
  -2  -1   4       64.49       47.78      3.04 o 
  -1  -1   4       61.32       48.07      4.12 o 
   0  -1   4     1977.40     1887.93     49.28 o 
   1  -1   4       85.16       93.78      3.44 o 
   2  -1   4      322.68      332.47      8.58 o 
   3  -1   4        6.33        3.92      1.85 o 
   4  -1   4        0.15        0.80      1.66 o 
   5  -1   4        0.02       -2.41      2.60 o 
   6  -1   4        6.97        6.09      4.51 o 
   7  -1   4        9.26        7.96      5.96 o 
   8  -1   4        0.13       -0.39      6.35 o 
  -9   0   4        0.05       -4.74      3.66 o 
  -8   0   4        3.02        1.45      3.25 o 
  -7   0   4        0.69        1.86      2.50 o 
  -6   0   4        0.25        1.82      2.15 o 
  -5   0   4      110.01      102.58      4.85 o 
  -4   0   4        8.96        8.26      2.24 o 
  -3   0   4        5.26        7.48      2.28 o 
  -2   0   4      627.46      631.16     13.08 o 
  -1   0   4       70.13       88.09      4.08 o 
   0   0   4      647.81      603.26     12.78 o 
   1   0   4     1176.45     1158.69     23.10 o 
   2   0   4       10.73       14.47      1.71 o 
   3   0   4      231.14      225.26      7.15 o 
   4   0   4       93.72       86.42      4.53 o 
   5   0   4        2.10       -2.96      3.32 o 
   6   0   4        4.09       -1.20      4.62 o 
   7   0   4        0.01        4.67      6.66 o 
  -9   1   4       14.34       13.56      3.83 o 
  -8   1   4       10.35        7.25      3.37 o 
  -7   1   4       20.87       24.94      5.88 o 
  -6   1   4       10.59        9.88      2.27 o 
  -5   1   4        4.57        3.51      1.80 o 
  -4   1   4     1514.07     1489.41     29.38 o 
  -3   1   4       62.90       62.73      2.77 o 
  -2   1   4      566.98      611.21     12.79 o 
  -1   1   4       97.09       82.04      3.15 o 
   0   1   4      198.89      203.69      5.69 o 
   1   1   4      457.47      468.81     14.26 o 
   2   1   4       28.14       26.00      2.55 o 
   3   1   4      457.52      491.09     10.14 o 
   4   1   4      119.06      122.24      5.72 o 
   5   1   4        4.69        0.43      3.70 o 
   6   1   4        9.68       -0.18      4.43 o 
   7   1   4        0.00       -1.15      5.56 o 
 -10   2   4        1.05        5.02      4.02 o 
  -9   2   4       34.50       33.35      4.30 o 
  -8   2   4       27.62       18.38      3.29 o 
  -7   2   4        0.31        3.56      2.73 o 
  -6   2   4      301.79      314.36      9.51 o 
  -5   2   4      268.21      286.20      8.33 o 
  -4   2   4       97.04      105.89      4.10 o 
  -3   2   4     3310.38     3532.65     64.71 o 
  -2   2   4        7.03        4.48      1.13 o 
  -1   2   4     2487.82     2280.53     42.57 o 
   0   2   4      842.60      820.22     17.13 o 
   1   2   4       73.44       73.25      3.58 o 
   2   2   4      290.89      309.39     18.90 o 
   3   2   4        8.36       10.72      2.27 o 
   4   2   4        4.24        0.82      3.19 o 
   5   2   4        2.44        2.35      3.70 o 
   6   2   4        1.88        0.76      4.89 o 
   7   2   4        0.60        2.96      5.08 o 
 -10   3   4        7.75        3.41      4.03 o 
  -9   3   4       46.34       43.93      4.28 o 
  -8   3   4       12.87        9.92      4.29 o 
  -7   3   4       20.56       19.86      5.72 o 
  -6   3   4        1.50       -0.34      2.04 o 
  -5   3   4        4.12        2.03      1.60 o 
  -4   3   4      146.64      147.60      4.90 o 
  -3   3   4     1651.33     1731.75     33.09 o 
  -2   3   4      709.75      775.31     16.11 o 
  -1   3   4     1758.98     1743.63     33.38 o 
   0   3   4      684.02      688.34     12.08 o 
   1   3   4       35.18       39.65      2.80 o 
   2   3   4      208.55      194.64      6.70 o 
   3   3   4        0.01        1.94      3.26 o 
   4   3   4        3.11        1.86      3.55 o 
   5   3   4        0.11        3.64      4.79 o 
   6   3   4        5.29        3.64      5.77 o 
 -10   4   4        1.54        3.11      6.48 o 
  -9   4   4       33.76       21.91      6.52 o 
  -8   4   4       26.78       33.41      6.07 o 
  -7   4   4       72.65       72.11      4.42 o 
  -6   4   4        7.92       10.39      3.55 o 
  -5   4   4      483.32      494.36     11.98 o 
  -4   4   4      134.23      129.48      4.56 o 
  -3   4   4      145.66      127.21      5.28 o 
  -2   4   4       38.08       41.71      2.46 o 
  -1   4   4      206.26      226.13      5.22 o 
   0   4   4      584.15      584.79     10.84 o 
   1   4   4        2.04        0.33      1.72 o 
   2   4   4       48.33       46.91      5.71 o 
   3   4   4       11.00       12.41      3.69 o 
   4   4   4        2.48        2.76      3.54 o 
   5   4   4        5.12        4.59      5.13 o 
 -10   5   4        3.90        5.02      6.04 o 
  -9   5   4        2.48        4.69      6.07 o 
  -8   5   4       24.26       17.83      5.20 o 
  -7   5   4      117.39      118.98      9.26 o 
  -6   5   4       65.83       77.69      7.67 o 
  -5   5   4      113.28      132.19      8.05 o 
  -4   5   4       99.94      102.70      6.83 o 
  -3   5   4       17.50       21.45      3.39 o 
  -2   5   4      479.20      472.10     11.88 o 
  -1   5   4      212.39      221.03      5.45 o 
   0   5   4       13.44       14.13      1.69 o 
   1   5   4       22.53       17.01      3.55 o 
   2   5   4        3.83        0.53      3.24 o 
   3   5   4        0.26       -0.08      3.90 o 
   4   5   4       14.17       14.89      5.15 o 
   5   5   4       14.05        1.68      5.71 o 
  -9   6   4       64.97       73.72      8.54 o 
  -8   6   4       28.37       39.86      6.79 o 
  -7   6   4        1.14       -1.04      3.64 o 
  -6   6   4        1.31        2.16      3.85 o 
  -5   6   4      465.70      496.60     18.79 o 
  -4   6   4       59.44       77.24      6.50 o 
  -3   6   4        5.17        6.27      2.67 o 
  -2   6   4       96.46      102.82      4.98 o 
  -1   6   4        6.05        6.22      2.23 o 
   0   6   4       35.14       44.49      5.84 o 
   1   6   4       92.76       83.66      7.14 o 
   2   6   4        0.09        4.20      3.55 o 
   3   6   4       40.50       34.30      6.15 o 
   4   6   4       18.10       14.45      6.10 o 
  -9   7   4       39.07       47.81      7.96 o 
  -8   7   4       30.12       35.29      5.69 o 
  -7   7   4       92.11       86.51      7.80 o 
  -6   7   4        3.15        6.94      4.71 o 
  -5   7   4      168.77      164.19      9.99 o 
  -4   7   4       31.09       37.25      5.46 o 
  -3   7   4      328.09      319.89     11.01 o 
  -2   7   4      661.16      648.13     16.30 o 
  -1   7   4        2.23        3.02      2.49 o 
   0   7   4      914.51      959.78     31.46 o 
   1   7   4      146.13      142.97      9.33 o 
   2   7   4       99.13       94.82      8.08 o 
   3   7   4      167.71      165.02     11.29 o 
  -9   8   4        0.00        3.72      6.94 o 
  -8   8   4       69.66       81.87      9.59 o 
  -7   8   4        1.26       -4.33      4.56 o 
  -6   8   4        9.59        8.97      4.51 o 
  -5   8   4       15.43       21.42      5.18 o 
  -4   8   4      223.17      210.62      8.34 o 
  -3   8   4      112.08      119.12      5.91 o 
  -2   8   4       68.86       61.66      6.04 o 
  -1   8   4        8.23       11.66      4.00 o 
   0   8   4      114.39      100.52      8.01 o 
   1   8   4        2.90        0.31      4.51 o 
   2   8   4       52.30       56.61      8.03 o 
  -8   9   4        0.31        3.06      6.14 o 
  -7   9   4        0.19       -0.67      5.10 o 
  -6   9   4        7.19        5.76      5.10 o 
  -5   9   4       23.87       31.31      5.74 o 
  -4   9   4      148.56      158.71      7.67 o 
  -3   9   4       10.68       13.66      3.68 o 
  -2   9   4      261.71      241.04     12.65 o 
  -1   9   4        7.15        8.59      4.99 o 
   0   9   4       20.21       10.99      5.59 o 
   1   9   4        1.43       -0.71      5.54 o 
  -7  10   4      122.49      130.42     10.33 o 
  -6  10   4       12.98       16.24      6.19 o 
  -5  10   4        9.57        9.44      5.66 o 
  -4  10   4       39.58       50.48      5.39 o 
  -3  10   4       11.23        5.41      4.19 o 
  -2  10   4       20.06       20.01      6.91 o 
  -1  10   4       61.75       65.51      8.49 o 
  -4  11   4       22.75       22.55      4.72 o 
   1 -12   5        4.94        4.85      5.94 o 
   2 -12   5      147.65      149.80     12.68 o 
   3 -12   5        5.69       13.33      6.65 o 
  -1 -11   5        1.84       -0.53      5.82 o 
   0 -11   5        0.07       11.83      6.01 o 
   1 -11   5        8.60        4.23      5.33 o 
   2 -11   5       24.18       20.14      7.17 o 
   3 -11   5       72.32       84.71      9.21 o 
   4 -11   5       11.39       19.15      6.58 o 
   5 -11   5       29.56       30.62      7.12 o 
  -3 -10   5       59.00       58.50      8.92 o 
  -2 -10   5       61.08       67.03      7.98 o 
  -1 -10   5       11.55       11.06      5.31 o 
   0 -10   5        4.35        5.10      5.50 o 
   1 -10   5      173.47      206.63     13.18 o 
   2 -10   5       18.78       18.87      5.26 o 
   3 -10   5       26.09       25.98      6.04 o 
   4 -10   5       22.52       30.57      6.38 o 
   5 -10   5        0.42        6.65      5.40 o 
   6 -10   5       12.39       11.19      6.48 o 
  -4  -9   5        9.68        6.37      5.74 o 
  -3  -9   5       19.29       15.03      3.77 o 
  -2  -9   5       38.88       45.04      4.83 o 
  -1  -9   5        6.20        3.67      4.11 o 
   0  -9   5       62.75       64.94      8.06 o 
   1  -9   5       11.87       13.66      4.28 o 
   2  -9   5      561.94      545.38     22.59 o 
   3  -9   5        3.48       -0.28      4.69 o 
   4  -9   5       46.36       49.93      7.88 o 
   5  -9   5        1.43        0.76      4.97 o 
   6  -9   5        5.95        8.13      6.07 o 
   7  -9   5       11.02       18.11      7.91 o 
  -5  -8   5        6.40       12.03      5.53 o 
  -4  -8   5        2.48        1.12      5.33 o 
  -3  -8   5        7.78       -0.46      4.31 o 
  -2  -8   5       36.62       30.09      4.99 o 
  -1  -8   5       17.84       14.97      2.86 o 
   0  -8   5        7.08        2.37      2.39 o 
   1  -8   5       90.20       80.23      4.98 o 
   2  -8   5      649.53      581.73     15.02 o 
   3  -8   5      154.28      152.39      6.41 o 
   4  -8   5      480.45      516.28     21.57 o 
   5  -8   5        5.22       -2.01      5.20 o 
  -6  -7   5       12.26        7.21      6.22 o 
  -5  -7   5       20.52       21.31      7.22 o 
  -4  -7   5      132.65      102.25      8.42 o 
  -3  -7   5       34.13       37.20      6.61 o 
  -2  -7   5      758.53      747.84     25.62 o 
  -1  -7   5      150.98      150.44     15.20 o 
   0  -7   5      654.52      674.71     16.73 o 
   1  -7   5      124.44      121.66      5.67 o 
   2  -7   5       94.94       88.35      5.69 o 
   3  -7   5      132.07      124.14     11.86 o 
   4  -7   5        9.17        3.54      3.45 o 
   5  -7   5       36.82       45.61      3.48 o 
   6  -7   5        2.92        4.11      2.50 o 
   7  -7   5        2.46        5.88      3.69 o 
  -7  -6   5        1.44        2.94      7.47 o 
  -6  -6   5        0.17       -2.70      5.73 o 
  -5  -6   5        6.19        9.74      5.50 o 
  -4  -6   5       30.55       43.88      6.09 o 
  -3  -6   5       88.42       76.16      6.89 o 
  -2  -6   5      921.03      913.75     29.38 o 
  -1  -6   5       60.97       48.76      4.57 o 
   0  -6   5      505.10      478.86     12.55 o 
   1  -6   5      504.22      515.30     13.04 o 
   2  -6   5        4.61        1.02      2.02 o 
   3  -6   5       31.45       37.65      7.41 o 
   4  -6   5        8.34        8.66      2.72 o 
   5  -6   5       23.18       26.93      3.14 o 
   6  -6   5        0.29        1.39      2.75 o 
   7  -6   5        5.38        9.56      3.92 o 
  -7  -5   5       20.75       26.27      7.98 o 
  -6  -5   5       25.94       16.76      5.74 o 
  -5  -5   5       16.41       20.12      5.68 o 
  -4  -5   5       66.56       53.47      6.25 o 
  -3  -5   5       77.76       75.71      6.52 o 
  -2  -5   5       51.63       68.89      6.58 o 
  -1  -5   5      643.23      689.39     22.65 o 
   0  -5   5      142.16      140.51      5.43 o 
   1  -5   5      440.58      426.14      8.29 o 
   2  -5   5      124.66      113.58      3.75 o 
   3  -5   5       75.05       84.48      4.41 o 
   4  -5   5       75.72       77.96      3.78 o 
   5  -5   5       20.03       23.20      2.65 o 
   6  -5   5        0.18       -1.92      2.84 o 
   7  -5   5       10.68       17.12      4.17 o 
   8  -5   5        4.10        4.21      7.26 o 
  -8  -4   5        1.97        6.02      6.01 o 
  -7  -4   5       12.22       23.84      5.41 o 
  -6  -4   5      128.55      163.36     11.75 o 
  -5  -4   5       32.16       37.23      5.66 o 
  -4  -4   5      200.89      210.17      6.76 o 
  -3  -4   5      229.21      210.19      6.10 o 
  -2  -4   5        7.08        6.71      2.55 o 
  -1  -4   5       89.92      110.07      6.70 o 
   0  -4   5       64.81       72.86      3.47 o 
   1  -4   5       50.56       45.62      2.45 o 
   2  -4   5        9.44        7.58      1.27 o 
   3  -4   5      393.28      422.87      8.88 o 
   4  -4   5       27.33       37.23      2.69 o 
   5  -4   5       90.18       86.66      5.26 o 
   6  -4   5        0.33        0.08      2.81 o 
   7  -4   5        0.00        3.80      5.28 o 
   8  -4   5        6.56        9.41      7.39 o 
  -8  -3   5        0.55        6.50      6.12 o 
  -7  -3   5       39.89       42.36      4.78 o 
  -6  -3   5       76.52       70.71      8.11 o 
  -5  -3   5        8.70        8.99      2.52 o 
  -4  -3   5      290.10      323.68      8.87 o 
  -3  -3   5      551.42      559.95     12.37 o 
  -2  -3   5        7.29        0.53      1.83 o 
  -1  -3   5       10.77        4.69      1.91 o 
   0  -3   5       82.08      103.53      3.22 o 
   1  -3   5      744.30      829.76     14.12 o 
   2  -3   5       37.33       34.79      2.00 o 
   3  -3   5       26.69       25.27      2.05 o 
   4  -3   5        4.32        3.39      2.11 o 
   5  -3   5       53.42       60.98     14.52 o 
   6  -3   5        0.10        2.61      2.99 o 
   7  -3   5        1.27       13.52      6.25 o 
  -9  -2   5        1.03        3.22      6.19 o 
  -8  -2   5       45.95       52.32      5.00 o 
  -7  -2   5       74.12       72.23      5.28 o 
  -6  -2   5       14.85       16.27      4.24 o 
  -5  -2   5      121.23      123.21      7.90 o 
  -4  -2   5        2.96        1.93      2.55 o 
  -3  -2   5      208.10      206.37      5.76 o 
  -2  -2   5       84.87       72.01      6.18 o 
  -1  -2   5      332.70      382.64      8.45 o 
   0  -2   5       93.13       69.40      2.71 o 
   1  -2   5      665.15      638.30     11.15 o 
   2  -2   5      168.48      160.67      4.14 o 
   3  -2   5       96.78       92.34      4.39 o 
   4  -2   5        2.06        3.06      1.98 o 
   5  -2   5        4.03        5.72      2.46 o 
   6  -2   5        6.66        9.64      3.05 o 
   7  -2   5        0.08        3.04      5.51 o 
  -9  -1   5       13.44       11.72      4.57 o 
  -8  -1   5        8.17       10.57      4.17 o 
  -7  -1   5       32.51       34.52      4.02 o 
  -6  -1   5       26.99       21.18      2.97 o 
  -5  -1   5       19.93       20.47      4.00 o 
  -4  -1   5       76.17       70.40      4.80 o 
  -3  -1   5       18.05       24.34      1.92 o 
  -2  -1   5       25.64       25.67      4.68 o 
  -1  -1   5     1435.80     1488.68     28.46 o 
   0  -1   5       99.83      109.80      4.05 o 
   1  -1   5      956.80      996.77     19.49 o 
   2  -1   5      580.69      595.53     17.00 o 
   3  -1   5        6.00        4.33      2.01 o 
   4  -1   5      172.42      176.79      6.83 o 
   5  -1   5        8.94        2.62      2.49 o 
   6  -1   5        0.08        2.90      4.24 o 
   7  -1   5        1.73        0.03      5.99 o 
  -9   0   5        4.53        1.17      3.74 o 
  -8   0   5        4.23        2.72      3.21 o 
  -7   0   5        0.12       -0.22      2.44 o 
  -6   0   5      155.79      158.31      7.69 o 
  -5   0   5        0.63        0.28      1.66 o 
  -4   0   5      226.59      210.48      6.44 o 
  -3   0   5     1062.22     1070.96     21.48 o 
  -2   0   5     1084.94     1312.65     25.51 o 
  -1   0   5      405.43      404.86     11.19 o 
   0   0   5      385.30      417.72      9.94 o 
   1   0   5       13.08       12.77      2.29 o 
   2   0   5       10.69       13.79      2.28 o 
   3   0   5       12.96        9.94      1.86 o 
   4   0   5       11.00       11.66      4.36 o 
   5   0   5       41.55       35.60      9.48 o 
   6   0   5        0.54        3.67      4.90 o 
   7   0   5        7.05        3.22      5.45 o 
  -9   1   5       14.43        5.96      4.59 o 
  -8   1   5       36.58       34.32      6.70 o 
  -7   1   5        1.82        2.76      2.50 o 
  -6   1   5       57.88       62.15      4.05 o 
  -5   1   5      125.99      117.48     13.92 o 
  -4   1   5      876.86      957.47     20.01 o 
  -3   1   5      153.25      106.90      3.96 o 
  -2   1   5       40.30       72.15      7.26 o 
  -1   1   5      445.42      404.91     20.11 o 
   0   1   5      382.92      360.62      9.08 o 
   1   1   5       24.10       28.59      5.03 o 
   2   1   5       52.67       61.94      3.81 o 
   3   1   5       31.13       31.02      4.14 o 
   4   1   5       24.34       31.75      3.71 o 
   5   1   5       30.18       28.78      4.52 o 
   6   1   5        0.23       -3.32      4.75 o 
 -10   2   5        6.75        7.75      4.68 o 
  -9   2   5        5.83        3.35      3.51 o 
  -8   2   5      136.95      141.78      6.82 o 
  -7   2   5      215.07      215.85      8.07 o 
  -6   2   5      107.65      119.80      5.41 o 
  -5   2   5       55.75       55.54      5.87 o 
  -4   2   5       69.47       74.10      3.76 o 
  -3   2   5      111.04      117.21      4.30 o 
  -2   2   5      195.06      262.16      7.87 o 
  -1   2   5     3077.82     3124.86    267.50 o 
   0   2   5        2.56        0.41      1.83 o 
   1   2   5     1730.03     1723.98     34.27 o 
   2   2   5        4.03        0.67      1.85 o 
   3   2   5      123.46      127.99      7.50 o 
   4   2   5       20.35       11.83      4.13 o 
   5   2   5        0.02       -1.76      4.69 o 
   6   2   5        0.01       -0.03      4.99 o 
 -10   3   5        0.37       -0.89      4.07 o 
  -9   3   5        1.66        1.58      3.68 o 
  -8   3   5        2.23       -0.20      2.98 o 
  -7   3   5       45.54       53.71      4.09 o 
  -6   3   5        7.06        4.68      2.47 o 
  -5   3   5      264.54      266.46      7.92 o 
  -4   3   5      119.19      104.07      8.80 o 
  -3   3   5      358.52      399.48      9.79 o 
  -2   3   5        7.91        7.08      1.43 o 
  -1   3   5        3.03        0.64      1.37 o 
   0   3   5        1.46        1.98      1.75 o 
   1   3   5      563.05      609.38     14.74 o 
   2   3   5       46.77       43.37      3.69 o 
   3   3   5       78.34       76.71      4.80 o 
   4   3   5       19.81       25.76      5.36 o 
   5   3   5        0.65        0.13      5.18 o 
 -10   4   5        0.37        2.78      6.56 o 
  -9   4   5       10.59        9.64      5.84 o 
  -8   4   5        7.76        5.71      4.43 o 
  -7   4   5       24.26       20.63      4.67 o 
  -6   4   5      148.34      152.15      8.85 o 
  -5   4   5        5.68        1.87      3.10 o 
  -4   4   5      603.18      603.74     15.15 o 
  -3   4   5       35.76       32.12      4.56 o 
  -2   4   5      147.32      151.75      5.15 o 
  -1   4   5      366.48      402.12     10.22 o 
   0   4   5        5.15        5.00      2.15 o 
   1   4   5        9.46       10.28      3.40 o 
   2   4   5       62.79       60.83      3.93 o 
   3   4   5       27.61       34.47      5.26 o 
   4   4   5       16.08       17.99      3.56 o 
   5   4   5        9.26        0.08      5.40 o 
  -9   5   5       21.16       13.66      5.87 o 
  -8   5   5      201.68      233.48     13.47 o 
  -7   5   5        0.96        0.25      4.39 o 
  -6   5   5      251.91      243.89     12.16 o 
  -5   5   5      286.17      282.36     12.82 o 
  -4   5   5        0.21       -0.36      2.48 o 
  -3   5   5      735.40      724.17     23.72 o 
  -2   5   5        0.40       -3.75      2.50 o 
  -1   5   5       13.74       13.18      3.93 o 
   0   5   5       38.80       33.89      2.99 o 
   1   5   5        4.13        6.31      2.70 o 
   2   5   5        6.99        6.27      3.73 o 
   3   5   5        1.17       -3.14      4.39 o 
   4   5   5        0.02       -4.20      4.72 o 
  -9   6   5        0.01        5.46      5.92 o 
  -8   6   5       22.57       13.41      6.27 o 
  -7   6   5       89.98       76.96      7.81 o 
  -6   6   5       17.42       17.93      3.85 o 
  -5   6   5      185.03      178.51      9.54 o 
  -4   6   5        0.32        2.58      2.81 o 
  -3   6   5      502.24      482.50     18.26 o 
  -2   6   5        5.45        2.16      3.11 o 
  -1   6   5      157.09      163.64      9.90 o 
   0   6   5       48.00       41.38      5.48 o 
   1   6   5       49.41       43.80      6.07 o 
   2   6   5       68.79       56.88      6.50 o 
   3   6   5        1.11        1.15      4.41 o 
  -9   7   5       30.43       25.34      7.67 o 
  -8   7   5        9.88       10.22      6.75 o 
  -7   7   5      256.81      270.10     14.63 o 
  -6   7   5      176.39      171.96     10.51 o 
  -5   7   5      626.56      661.98     23.84 o 
  -4   7   5       14.28       13.47      4.01 o 
  -3   7   5       48.59       49.78      5.58 o 
  -2   7   5       58.02       66.78      7.09 o 
  -1   7   5      282.32      274.51     13.38 o 
   0   7   5       15.88        8.09      4.67 o 
   1   7   5        7.97        5.50      4.87 o 
   2   7   5       54.08       59.52      6.14 o 
   3   7   5        1.27       -2.47      6.04 o 
  -8   8   5       18.31       17.57      5.53 o 
  -7   8   5        2.60       -2.96      5.15 o 
  -6   8   5       85.94       89.63      8.34 o 
  -5   8   5       19.27       17.82      5.30 o 
  -4   8   5      395.67      405.26     17.60 o 
  -3   8   5       89.00       92.81      6.93 o 
  -2   8   5        0.06       -0.38      3.93 o 
  -1   8   5      109.55      101.35      9.07 o 
   0   8   5       49.24       51.69      7.16 o 
   1   8   5       68.27       61.81      8.97 o 
  -8   9   5       14.49       12.01      6.45 o 
  -7   9   5       12.91       16.39      6.42 o 
  -6   9   5       32.83       26.49      6.78 o 
  -5   9   5       65.81       63.18      8.29 o 
  -4   9   5       44.50       44.40      6.42 o 
  -3   9   5       10.42       12.65      5.33 o 
  -2   9   5        8.46        8.62      5.15 o 
  -1   9   5        0.03       -4.33      4.82 o 
   0   9   5       23.23       14.97      7.14 o 
  -6  10   5       22.04       25.04      6.35 o 
  -5  10   5      237.59      246.03     14.99 o 
  -4  10   5       45.12       52.37      7.54 o 
  -3  10   5       77.38       94.67      9.10 o 
  -2  10   5       61.66       62.73      7.95 o 
  -1 -11   6      207.99      233.80     14.51 o 
   0 -11   6       12.29       11.91      5.89 o 
   1 -11   6       99.27      107.89     10.71 o 
   2 -11   6       17.38       33.35      7.32 o 
   3 -11   6        1.48        6.38      5.86 o 
   4 -11   6        0.22       -7.96      5.76 o 
  -3 -10   6        5.35        6.43      6.27 o 
  -2 -10   6       35.88       55.82      8.18 o 
  -1 -10   6       94.35      126.19     10.73 o 
   0 -10   6       13.09       14.71      6.53 o 
   1 -10   6      121.22      106.18      9.33 o 
   2 -10   6        0.05        2.02      4.57 o 
   3 -10   6        3.03       10.05      5.50 o 
   4 -10   6       10.36       -2.19      5.36 o 
   5 -10   6        0.09       -3.49      6.05 o 
  -4  -9   6       12.82       21.36      6.37 o 
  -3  -9   6       83.24       81.97     16.86 o 
  -2  -9   6        2.27        0.55      3.23 o 
  -1  -9   6       38.19       36.73      5.56 o 
   0  -9   6       37.45       37.51      4.21 o 
   1  -9   6       14.30       10.25      5.08 o 
   2  -9   6        2.99       -1.00      3.92 o 
   3  -9   6        0.44       -2.68      3.98 o 
   4  -9   6      284.31      263.24     15.09 o 
   5  -9   6        2.05       -0.13      5.10 o 
   6  -9   6       86.44       86.28      9.39 o 
  -5  -8   6        9.70        5.18      5.50 o 
  -4  -8   6        1.77        2.58      4.67 o 
  -3  -8   6        0.52        0.64      4.43 o 
  -2  -8   6       23.62       22.25      3.74 o 
  -1  -8   6        2.47        3.28      2.59 o 
   0  -8   6       39.33       31.99      3.55 o 
   1  -8   6       53.29       45.98      7.49 o 
   2  -8   6      112.01      117.39      7.15 o 
   3  -8   6       35.82       37.92      3.83 o 
   4  -8   6       16.63       19.23      4.94 o 
   5  -8   6        3.11       -2.90      4.16 o 
  -6  -7   6       28.51       20.99      7.16 o 
  -5  -7   6        1.63        4.11      5.17 o 
  -4  -7   6        3.83       -1.94      4.74 o 
  -3  -7   6        0.00       -0.23      3.29 o 
  -2  -7   6        0.35       -0.28      3.29 o 
  -1  -7   6      183.50      170.01      6.96 o 
   0  -7   6      313.08      320.07     10.18 o 
   1  -7   6       23.46       23.89      5.40 o 
   2  -7   6      399.31      391.42     23.03 o 
   3  -7   6       27.47       24.37      5.33 o 
   4  -7   6       99.21       92.75      7.63 o 
   5  -7   6        1.08       -2.43      2.74 o 
   6  -7   6        3.18        3.95      4.82 o 
   7  -7   6        8.35       10.48      5.71 o 
  -7  -6   6        3.63       17.24      8.29 o 
  -6  -6   6       33.31       28.96      6.71 o 
  -5  -6   6        1.97       -1.28      4.51 o 
  -4  -6   6      113.32      122.08      9.16 o 
  -3  -6   6        5.31        3.87      3.65 o 
  -2  -6   6       94.90       87.30      6.55 o 
  -1  -6   6       38.56       32.92      4.62 o 
   0  -6   6      817.10      845.87     19.84 o 
   1  -6   6        3.63        2.52      2.32 o 
   2  -6   6      604.79      616.63     23.45 o 
   3  -6   6      143.07      146.05      6.41 o 
   4  -6   6       15.29       25.48      4.23 o 
   5  -6   6       46.04       45.58      4.39 o 
   6  -6   6        1.32        3.95      3.41 o 
   7  -6   6        3.93        1.09      6.85 o 
  -7  -5   6        0.07       15.76      6.78 o 
  -6  -5   6       11.33       16.96      5.15 o 
  -5  -5   6      154.92      145.72      9.79 o 
  -4  -5   6       67.46       61.20      6.61 o 
  -3  -5   6       27.45       30.45      4.59 o 
  -2  -5   6      170.35      178.71      9.69 o 
  -1  -5   6        9.74        9.69      2.73 o 
   0  -5   6        6.82        3.71      1.90 o 
   1  -5   6       46.70       47.63      3.42 o 
   2  -5   6      510.74      547.75     13.82 o 
   3  -5   6      117.67      123.28      4.56 o 
   4  -5   6       68.10       80.84      4.94 o 
   5  -5   6       18.51       24.14      3.22 o 
   6  -5   6        1.16       -3.33      3.06 o 
   7  -5   6        2.37        9.39      4.34 o 
  -8  -4   6        3.74       -7.47      6.22 o 
  -7  -4   6        0.38        2.98      4.66 o 
  -6  -4   6        8.54        6.20      4.79 o 
  -5  -4   6      163.44      182.21     11.27 o 
  -4  -4   6      374.35      394.13     16.83 o 
  -3  -4   6      357.08      344.02     14.43 o 
  -2  -4   6     2395.86     2518.04     70.10 o 
  -1  -4   6      160.22      174.64      9.18 o 
   0  -4   6     1161.63     1219.86     34.18 o 
   1  -4   6       35.42       31.43      1.95 o 
   2  -4   6      140.22      140.79      4.41 o 
   3  -4   6       24.35       27.89      2.70 o 
   4  -4   6        2.81        2.18      2.27 o 
   5  -4   6        1.55        1.60      2.63 o 
   6  -4   6        1.60        3.81      3.48 o 
   7  -4   6        2.98        1.02      4.08 o 
  -8  -3   6        4.50        7.63      5.91 o 
  -7  -3   6        0.05        2.19      4.80 o 
  -6  -3   6       58.26       53.60      7.03 o 
  -5  -3   6       48.43       53.44      6.17 o 
  -4  -3   6       28.63       26.18      2.38 o 
  -3  -3   6      515.61      541.83     11.97 o 
  -2  -3   6      292.56      300.91     12.62 o 
  -1  -3   6       55.63       71.93      5.46 o 
   0  -3   6       66.27       72.36      5.68 o 
   1  -3   6        5.92        2.67      1.18 o 
   2  -3   6       38.78       50.15      4.66 o 
   3  -3   6       56.66       44.92      3.57 o 
   4  -3   6       64.32       63.75      4.16 o 
   5  -3   6        0.56       -0.38      3.21 o 
   6  -3   6        0.05        6.79      7.04 o 
   7  -3   6        8.20        5.51      6.02 o 
  -9  -2   6        0.11       -1.38      6.81 o 
  -8  -2   6       11.59       15.42      5.89 o 
  -7  -2   6       40.14       44.39      4.53 o 
  -6  -2   6      362.13      385.20     11.11 o 
  -5  -2   6       97.93       89.65      4.53 o 
  -4  -2   6      367.37      355.15      9.29 o 
  -3  -2   6       16.39       18.53      1.75 o 
  -2  -2   6      307.60      343.94      8.05 o 
  -1  -2   6        9.64       14.45      3.55 o 
   0  -2   6      124.89      124.96      6.84 o 
   1  -2   6       41.59       58.83      4.96 o 
   2  -2   6       94.44       75.00      3.89 o 
   3  -2   6      140.96      144.00     11.04 o 
   4  -2   6       55.05       53.14      3.93 o 
   5  -2   6       36.96       34.56      5.50 o 
   6  -2   6       52.51       42.08      4.42 o 
   7  -2   6        0.63        3.36      5.54 o 
  -9  -1   6       25.17       34.22      7.45 o 
  -8  -1   6        1.00        5.89      3.25 o 
  -7  -1   6        7.02        6.24      2.82 o 
  -6  -1   6       40.03       53.89      5.11 o 
  -5  -1   6       42.63       36.55      3.09 o 
  -4  -1   6       11.84       14.87      2.77 o 
  -3  -1   6      499.74      457.86     10.67 o 
  -2  -1   6      602.86      639.79     13.74 o 
  -1  -1   6       92.73      117.93      4.11 o 
   0  -1   6        1.07       -0.04      1.19 o 
   1  -1   6       14.05        8.28      1.81 o 
   2  -1   6       29.66       42.46      3.18 o 
   3  -1   6      107.97      120.28      8.37 o 
   4  -1   6        4.41        6.10      2.48 o 
   5  -1   6       25.90       28.11      8.93 o 
   6  -1   6        2.01        4.26      3.49 o 
  -9   0   6        2.24       -0.01      3.85 o 
  -8   0   6       18.40       26.15      4.08 o 
  -7   0   6       45.01       47.72      9.39 o 
  -6   0   6       18.44       18.45      2.77 o 
  -5   0   6        3.75        3.82      2.01 o 
  -4   0   6      409.79      428.93     12.64 o 
  -3   0   6      244.94      240.85      7.99 o 
  -2   0   6     2108.59     2254.67     44.15 o 
  -1   0   6        5.55       11.14      3.57 o 
   0   0   6      178.54      203.65      6.32 o 
   1   0   6      287.75      277.11      8.03 o 
   2   0   6       27.92       24.26      3.09 o 
   3   0   6       32.05       28.88      3.74 o 
   4   0   6        8.56        7.80      4.05 o 
   5   0   6       22.91       15.43      3.56 o 
   6   0   6        1.66        0.76      5.10 o 
  -9   1   6       63.70       59.36      5.60 o 
  -8   1   6        0.41        1.61      3.12 o 
  -7   1   6       59.97       64.99      4.67 o 
  -6   1   6      371.66      386.41     11.07 o 
  -5   1   6      103.46      109.56      4.91 o 
  -4   1   6      117.35      121.29      4.66 o 
  -3   1   6       86.15       79.15      3.66 o 
  -2   1   6      193.52      163.68      5.28 o 
  -1   1   6        9.04        0.37      1.39 o 
   0   1   6      145.16      162.43      5.66 o 
   1   1   6       18.97       19.32      2.39 o 
   2   1   6       96.25       89.31     11.39 o 
   3   1   6       47.06       48.37      8.09 o 
   4   1   6        1.99       -1.82      2.48 o 
   5   1   6        8.52        4.39      4.34 o 
   6   1   6       12.98       12.75      5.74 o 
  -9   2   6       18.96       24.02      7.54 o 
  -8   2   6       21.87       12.92      3.78 o 
  -7   2   6      186.92      221.36      8.40 o 
  -6   2   6      378.23      412.78     11.51 o 
  -5   2   6        0.74        1.52      1.83 o 
  -4   2   6     1099.36     1116.77     32.11 o 
  -3   2   6       68.34       55.70      3.28 o 
  -2   2   6        5.17        3.12      1.49 o 
  -1   2   6      818.49      863.46     18.73 o 
   0   2   6        8.32        6.74      3.16 o 
   1   2   6       15.20       16.51      3.97 o 
   2   2   6       10.75       15.96      4.73 o 
   3   2   6       80.42       69.59      4.63 o 
   4   2   6       30.77       37.71      3.95 o 
   5   2   6       32.50       38.48      7.22 o 
 -10   3   6        6.10       -0.79      7.07 o 
  -9   3   6        2.35        3.14      5.81 o 
  -8   3   6        2.58        0.79      3.13 o 
  -7   3   6       22.34       21.35      3.17 o 
  -6   3   6        2.55        2.39      2.46 o 
  -5   3   6      164.80      150.61     14.99 o 
  -4   3   6      102.48      112.22      4.69 o 
  -3   3   6     1311.37     1324.64     39.69 o 
  -2   3   6      645.16      675.89     15.30 o 
  -1   3   6      212.81      226.58      7.16 o 
   0   3   6      400.65      415.52     11.18 o 
   1   3   6       31.49       28.68      2.99 o 
   2   3   6       38.54       31.42      4.43 o 
   3   3   6       32.63       33.24      3.66 o 
   4   3   6       18.56       15.20      5.18 o 
   5   3   6       15.87       13.84      6.40 o 
  -9   4   6       19.71       10.50      6.38 o 
  -8   4   6       18.67       23.48      6.19 o 
  -7   4   6       30.34       32.66      6.43 o 
  -6   4   6      229.69      237.03     11.90 o 
  -5   4   6      192.49      182.87      9.89 o 
  -4   4   6       43.65       45.51      4.51 o 
  -3   4   6      117.19      120.01      4.74 o 
  -2   4   6       83.23       73.10      9.18 o 
  -1   4   6      107.02      111.38      8.95 o 
   0   4   6       26.85       30.24      3.48 o 
   1   4   6        2.90        1.06      2.95 o 
   2   4   6       30.88       29.23      6.14 o 
   3   4   6        1.24        0.30      4.03 o 
   4   4   6        2.70        8.45      5.86 o 
  -9   5   6        6.29        8.19      5.66 o 
  -8   5   6        8.92        7.95      5.77 o 
  -7   5   6      260.52      299.43     14.18 o 
  -6   5   6       59.00       60.15      7.11 o 
  -5   5   6      170.07      183.18     10.10 o 
  -4   5   6      755.06      765.07     25.55 o 
  -3   5   6      130.19      125.78      7.73 o 
  -2   5   6       20.99       19.45      4.03 o 
  -1   5   6     1146.34     1151.06     35.62 o 
   0   5   6       28.93       31.44      4.89 o 
   1   5   6      233.32      247.37     16.49 o 
   2   5   6       13.98       10.71      4.20 o 
   3   5   6        3.43        3.26      4.82 o 
   4   5   6        1.28        0.39      5.40 o 
  -9   6   6       29.65       27.13      6.84 o 
  -8   6   6       34.90       23.64      6.43 o 
  -7   6   6       22.40       21.31      5.76 o 
  -6   6   6        0.06        3.92      4.26 o 
  -5   6   6      112.46       96.18      7.12 o 
  -4   6   6        6.13        7.95      3.80 o 
  -3   6   6      556.73      527.10     19.76 o 
  -2   6   6       28.75       23.56      4.69 o 
  -1   6   6        0.16        0.81      3.72 o 
   0   6   6        0.31        0.20      3.62 o 
   1   6   6      164.94      141.34     10.27 o 
   2   6   6        5.38        4.90      5.23 o 
   3   6   6        0.84        3.73      5.58 o 
  -9   7   6        2.16        0.89      6.37 o 
  -8   7   6        0.02       -3.09      4.77 o 
  -7   7   6        0.30       -1.20      4.71 o 
  -6   7   6       41.65       39.93      5.23 o 
  -5   7   6      221.47      208.04     11.76 o 
  -4   7   6      107.68      107.83      8.49 o 
  -3   7   6      523.25      545.97     20.78 o 
  -2   7   6      131.24      115.46      8.47 o 
  -1   7   6      176.28      186.22     11.68 o 
   0   7   6        8.80       13.69      5.82 o 
   1   7   6       41.04       38.38      7.45 o 
   2   7   6       36.03       40.31      7.62 o 
  -8   8   6       51.89       74.07      9.64 o 
  -7   8   6       17.15       17.42      6.07 o 
  -6   8   6        2.07       -2.09      4.82 o 
  -5   8   6        0.94       -2.80      3.98 o 
  -4   8   6        2.15       -0.49      4.24 o 
  -3   8   6       73.48       75.35      7.86 o 
  -2   8   6      276.38      318.27     15.99 o 
  -1   8   6        3.02        8.21      5.91 o 
   0   8   6       80.35       90.24      8.95 o 
  -7   9   6       26.98       41.07      8.29 o 
  -6   9   6       50.50       56.22      8.18 o 
  -5   9   6       13.97        9.43      4.97 o 
  -4   9   6      119.72      129.38     10.41 o 
  -3   9   6       12.74       16.81      5.15 o 
  -2   9   6       25.05       30.27      6.83 o 
  -1   9   6        0.13        3.08      5.15 o 
  -1 -11   7        1.18        0.97      5.66 o 
   0 -11   7      130.66      140.44     12.04 o 
   1 -11   7      107.66      112.40     11.68 o 
   2 -11   7       47.40       41.64      7.27 o 
   3 -11   7      132.00      138.56     11.70 o 
  -3 -10   7        0.30        2.73      6.04 o 
  -2 -10   7       15.93       13.43      5.33 o 
  -1 -10   7       22.92       28.28      7.24 o 
   0 -10   7       15.36       25.57      6.24 o 
   1 -10   7        6.06       -0.84      4.61 o 
   2 -10   7        5.51        0.89      5.13 o 
   3 -10   7       34.10       44.36      7.78 o 
   4 -10   7        0.04        0.59      5.77 o 
   5 -10   7        7.67        9.43      6.24 o 
  -4  -9   7      117.60      142.53     12.36 o 
  -3  -9   7       63.21       67.75      5.61 o 
  -2  -9   7      113.54      129.66      7.61 o 
  -1  -9   7      172.10      170.86     12.04 o 
   0  -9   7        4.51        3.12      3.41 o 
   1  -9   7       56.65       59.26      4.88 o 
   2  -9   7       19.23       13.77      4.54 o 
   3  -9   7        0.24        0.94      5.00 o 
   4  -9   7       45.90       44.40      6.35 o 
   5  -9   7        1.00        3.85      6.56 o 
  -5  -8   7       27.79       14.61      6.58 o 
  -4  -8   7       91.46       92.66      9.99 o 
  -3  -8   7       28.19       31.85      6.50 o 
  -2  -8   7       30.94       25.32      3.56 o 
  -1  -8   7      142.99      144.12     14.08 o 
   0  -8   7       16.66       15.97      3.88 o 
   1  -8   7       42.03       40.23      5.22 o 
   2  -8   7        0.47       -0.88      2.64 o 
   3  -8   7       35.52       42.26      4.43 o 
   4  -8   7       14.17       14.01      5.87 o 
   5  -8   7        7.78       19.04      5.69 o 
  -6  -7   7        2.47        1.53      5.69 o 
  -5  -7   7      146.73      138.10     11.09 o 
  -4  -7   7       37.53       27.89      5.48 o 
  -3  -7   7      170.10      160.33      9.77 o 
  -2  -7   7      111.67      119.59      8.32 o 
  -1  -7   7       26.36       19.07      2.80 o 
   0  -7   7        0.03        0.05      2.43 o 
   1  -7   7      118.99      120.49      6.19 o 
   2  -7   7       96.84       89.78      5.29 o 
   3  -7   7        8.59       14.12      2.83 o 
   4  -7   7      102.22       95.53      5.45 o 
   5  -7   7       33.36       24.83      4.84 o 
   6  -7   7       12.60       18.44      5.54 o 
  -7  -6   7       11.20        5.26      5.91 o 
  -6  -6   7        1.21        2.65      5.25 o 
  -5  -6   7       68.04       73.33      8.19 o 
  -4  -6   7       27.84       27.46      5.26 o 
  -3  -6   7        1.61        4.28      3.83 o 
  -2  -6   7       61.64       53.26      5.69 o 
  -1  -6   7        6.15        9.21      3.50 o 
   0  -6   7        6.17        6.50      2.15 o 
   1  -6   7       17.78       17.53      3.45 o 
   2  -6   7       81.29       72.91      5.66 o 
   3  -6   7       40.64       53.83      5.28 o 
   4  -6   7      333.54      365.64     16.50 o 
   5  -6   7        3.49        1.02      3.85 o 
   6  -6   7       59.71       56.00      8.51 o 
  -6  -5   7       29.26       32.51      7.37 o 
  -5  -5   7        1.25        0.84      4.49 o 
  -4  -5   7      361.28      359.37     16.17 o 
  -3  -5   7      484.59      515.67     20.30 o 
  -2  -5   7      116.31      110.18      7.67 o 
  -1  -5   7      805.99      868.83     28.92 o 
   0  -5   7       34.54       47.66      4.08 o 
   1  -5   7       43.51       46.80      3.76 o 
   2  -5   7       44.87       45.99      3.58 o 
   3  -5   7        0.05        3.57      4.33 o 
   4  -5   7        5.82       10.37      3.92 o 
   5  -5   7        5.10        5.92      3.67 o 
   6  -5   7       33.78       30.10      4.64 o 
  -8  -4   7       13.07       17.28      6.61 o 
  -7  -4   7        8.05        0.72      4.94 o 
  -6  -4   7        0.12        0.03      3.98 o 
  -5  -4   7       18.56       14.61      5.05 o 
  -4  -4   7       37.79       29.01      4.89 o 
  -3  -4   7        1.39       -3.11      2.81 o 
  -2  -4   7        0.52       -3.46      2.58 o 
  -1  -4   7      539.86      530.41     19.71 o 
   0  -4   7      973.26      984.51     21.99 o 
   1  -4   7       39.70       45.83      3.49 o 
   2  -4   7      546.71      581.58     14.09 o 
   3  -4   7        4.28        5.22      2.25 o 
   4  -4   7      142.58      130.66      6.14 o 
   5  -4   7       29.22       32.47      5.07 o 
   6  -4   7       19.93       11.98      3.96 o 
  -8  -3   7       51.76       66.43      9.46 o 
  -7  -3   7       29.07       19.83      5.26 o 
  -6  -3   7       92.18      106.10      8.80 o 
  -5  -3   7      222.48      227.90     11.88 o 
  -4  -3   7        5.75        5.17      3.16 o 
  -3  -3   7        5.06        9.43      3.09 o 
  -2  -3   7       13.66        7.75      2.75 o 
  -1  -3   7       91.44      100.79      7.35 o 
   0  -3   7       61.41       41.02      4.61 o 
   1  -3   7      126.10      115.23      5.81 o 
   2  -3   7       96.58      103.41      6.42 o 
   3  -3   7        0.15       -0.45      2.22 o 
   4  -3   7        0.06        0.91      2.63 o 
   5  -3   7       25.60       15.34      3.32 o 
   6  -3   7        8.99       14.36      3.86 o 
  -9  -2   7       26.31       16.72      6.55 o 
  -8  -2   7        0.16        1.02      5.51 o 
  -7  -2   7      130.85      130.25     10.10 o 
  -6  -2   7        4.13        4.21      3.22 o 
  -5  -2   7      126.47      138.92      9.11 o 
  -4  -2   7      378.56      370.15      9.59 o 
  -3  -2   7        5.74        9.42      1.80 o 
  -2  -2   7      550.79      522.79     14.51 o 
  -1  -2   7      147.68      159.10      5.11 o 
   0  -2   7      120.81      121.99      4.62 o 
   1  -2   7        3.21        0.03      1.59 o 
   2  -2   7       31.91       34.14      3.06 o 
   3  -2   7        5.50        6.11      2.15 o 
   4  -2   7       12.76       14.70      3.16 o 
   5  -2   7        4.24        4.40      3.80 o 
   6  -2   7        3.50        1.31      3.48 o 
  -9  -1   7        0.48        2.81      5.77 o 
  -8  -1   7       47.14       38.47      6.66 o 
  -7  -1   7      106.42      115.77      6.19 o 
  -6  -1   7        8.44        6.49      2.59 o 
  -5  -1   7      284.91      292.99      8.59 o 
  -4  -1   7      230.64      235.14     11.08 o 
  -3  -1   7       58.93       66.57      3.36 o 
  -2  -1   7      246.38      223.64      6.46 o 
  -1  -1   7      892.96      890.82     18.95 o 
   0  -1   7      215.54      234.76      8.59 o 
   1  -1   7       20.33       21.99      3.41 o 
   2  -1   7       43.31       31.61      3.28 o 
   3  -1   7       36.29       35.27      3.08 o 
   4  -1   7        1.89       -0.47      2.63 o 
   5  -1   7        5.82       -0.41      4.19 o 
   6  -1   7        6.29        2.27      3.66 o 
  -9   0   7       22.60       16.19      5.66 o 
  -8   0   7       41.35       34.47      6.01 o 
  -7   0   7      195.51      188.03     13.10 o 
  -6   0   7      218.22      222.43      7.73 o 
  -5   0   7      126.93      104.45      4.71 o 
  -4   0   7       36.96       37.49      2.83 o 
  -3   0   7        1.31        0.78      1.54 o 
  -2   0   7        0.04       -0.25      1.60 o 
  -1   0   7       57.24       47.77      3.00 o 
   0   0   7      462.83      469.69     11.90 o 
   1   0   7      333.25      364.53     10.23 o 
   2   0   7      339.59      379.97     10.88 o 
   3   0   7       17.83       20.49      4.47 o 
   4   0   7        0.04        0.28      2.82 o 
   5   0   7       10.29       10.13      3.31 o 
   6   0   7        0.25        8.31      6.78 o 
  -9   1   7       43.75       33.02      5.52 o 
  -8   1   7        0.20        6.55      4.25 o 
  -7   1   7      138.94      146.90      6.70 o 
  -6   1   7      404.02      447.33     12.32 o 
  -5   1   7     1215.68     1234.68     48.02 o 
  -4   1   7        6.86        5.02      1.86 o 
  -3   1   7      261.77      237.33      7.23 o 
  -2   1   7      255.96      283.28     16.60 o 
  -1   1   7       65.35       65.11      7.97 o 
   0   1   7        0.01        1.72      1.97 o 
   1   1   7      102.85      104.12      8.40 o 
   2   1   7        7.31        6.78      2.03 o 
   3   1   7        0.96       -0.34      2.06 o 
   4   1   7       12.17        8.88      3.34 o 
   5   1   7        1.59        1.05      3.82 o 
  -9   2   7        0.15        5.10      4.16 o 
  -8   2   7        0.04        0.16      3.38 o 
  -7   2   7        0.06        3.98      2.91 o 
  -6   2   7      144.22      150.37      6.61 o 
  -5   2   7        3.07        5.23      3.59 o 
  -4   2   7      210.30      200.36      6.62 o 
  -3   2   7       14.64       17.14      3.80 o 
  -2   2   7      688.05      674.35     15.64 o 
  -1   2   7      261.17      275.85      8.44 o 
   0   2   7       11.02       14.37      2.42 o 
   1   2   7       64.94       84.24      4.78 o 
   2   2   7       38.27       31.20      5.00 o 
   3   2   7      101.73      105.00      6.99 o 
   4   2   7       15.34        9.58      3.78 o 
   5   2   7        0.33        2.63      5.45 o 
  -9   3   7        1.83        4.74      5.79 o 
  -8   3   7        0.00       -2.86      4.62 o 
  -7   3   7       22.18       14.15      3.80 o 
  -6   3   7        1.26        0.25      2.29 o 
  -5   3   7       45.73       45.19     10.02 o 
  -4   3   7      634.94      654.85     22.65 o 
  -3   3   7       56.30       54.95      3.73 o 
  -2   3   7      363.24      348.09      9.68 o 
  -1   3   7      395.42      399.16     11.11 o 
   0   3   7        6.76        5.74      2.65 o 
   1   3   7      421.62      462.60     13.53 o 
   2   3   7       40.16       34.43      4.25 o 
   3   3   7       12.24       13.76      3.96 o 
   4   3   7        0.76        3.41      5.76 o 
  -9   4   7       16.15       12.54      6.04 o 
  -8   4   7        1.30        1.96      5.28 o 
  -7   4   7        0.48       -0.39      4.39 o 
  -6   4   7      606.93      650.15     23.18 o 
  -5   4   7      412.48      454.61     17.47 o 
  -4   4   7      154.10      156.43      8.52 o 
  -3   4   7      149.16      169.41      9.30 o 
  -2   4   7       67.07       58.68     10.19 o 
  -1   4   7       18.51       21.48      2.73 o 
   0   4   7        1.78        1.07      2.34 o 
   1   4   7       23.87       24.81      3.47 o 
   2   4   7        3.83        3.28      3.24 o 
   3   4   7        0.15        0.64      4.00 o 
  -9   5   7       45.44       35.88      7.45 o 
  -8   5   7       10.30       -0.16      5.54 o 
  -7   5   7       52.53       54.89      7.30 o 
  -6   5   7       10.05        7.95      3.90 o 
  -5   5   7        7.13        3.11      3.32 o 
  -4   5   7       72.48       72.54      6.10 o 
  -3   5   7        0.12        2.34      3.18 o 
  -2   5   7       38.69       44.59      6.53 o 
  -1   5   7       95.60       89.16      7.85 o 
   0   5   7        3.17        2.88      4.44 o 
   1   5   7       65.54       65.18      6.61 o 
   2   5   7       21.83       18.89      5.07 o 
   3   5   7       86.91       97.48     10.13 o 
  -9   6   7        0.21        2.78      5.58 o 
  -8   6   7       49.37       38.93      7.27 o 
  -7   6   7        2.39        1.22      5.22 o 
  -6   6   7      245.90      228.01     12.52 o 
  -5   6   7       29.58       35.41      5.68 o 
  -4   6   7      724.15      743.07     26.32 o 
  -3   6   7       18.34       13.46      4.36 o 
  -2   6   7      245.88      266.66     14.00 o 
  -1   6   7      291.61      273.34     13.97 o 
   0   6   7       87.91       87.44      8.59 o 
   1   6   7       96.49       86.36      9.41 o 
   2   6   7        3.73       -1.41      5.08 o 
  -8   7   7        1.76        2.94      5.97 o 
  -7   7   7       10.01        0.30      5.82 o 
  -6   7   7      162.89      169.38     11.32 o 
  -5   7   7       74.68       80.78      7.47 o 
  -4   7   7       11.21       18.26      4.67 o 
  -3   7   7       62.86       75.48      7.91 o 
  -2   7   7        0.45        1.43      4.16 o 
  -1   7   7       39.43       35.59      6.38 o 
   0   7   7       53.62       59.54      7.24 o 
   1   7   7       78.61       93.81     11.15 o 
  -7   8   7       34.74       22.29      6.05 o 
  -6   8   7       90.07       95.47      9.30 o 
  -5   8   7       35.19       30.11      6.70 o 
  -4   8   7      155.91      153.12     10.81 o 
  -3   8   7        2.10       -2.11      4.92 o 
  -2   8   7        0.36       -5.31      5.12 o 
  -1   8   7       35.40       30.90      6.88 o 
  -6   9   7       16.44       12.24      5.58 o 
  -5   9   7       66.73       65.83      8.97 o 
  -4   9   7       78.39      101.15     10.89 o 
  -3   9   7       10.74       22.84      6.47 o 
   1 -11   8        0.06        1.61      6.32 o 
  -2 -10   8       75.60       80.22     10.71 o 
  -1 -10   8       64.72       83.71     10.64 o 
   0 -10   8      121.12      138.18     11.73 o 
   1 -10   8        0.77       -1.12      5.07 o 
   2 -10   8        0.13       -0.64      5.40 o 
   3 -10   8        0.50        2.09      5.69 o 
   4 -10   8        3.04       12.98      6.45 o 
  -4  -9   8        2.53        3.36      6.12 o 
  -3  -9   8       37.80       39.56      5.58 o 
  -2  -9   8       96.33      106.77      6.40 o 
  -1  -9   8       15.19       16.15      4.22 o 
   0  -9   8      129.41      126.15      6.82 o 
   1  -9   8      119.96      115.47      6.65 o 
   2  -9   8       31.26       39.23      4.88 o 
   3  -9   8      105.83       98.90      9.03 o 
   4  -9   8        3.51       10.13      6.58 o 
  -5  -8   8        2.84        4.31      6.61 o 
  -4  -8   8       63.11       41.39      7.58 o 
  -3  -8   8       17.65       12.36      5.77 o 
  -2  -8   8       34.96       31.45      6.07 o 
  -1  -8   8        0.00        2.64      3.02 o 
   0  -8   8      209.31      192.95      9.15 o 
   1  -8   8      102.70      107.06      6.00 o 
   2  -8   8       32.50       25.15      3.87 o 
   3  -8   8       10.03       14.93      5.77 o 
   4  -8   8       45.94       36.05      7.07 o 
   5  -8   8        7.69       14.33      5.87 o 
  -6  -7   8        0.14       -3.82      5.96 o 
  -5  -7   8       11.72        7.47      5.56 o 
  -4  -7   8       57.47       60.58      7.42 o 
  -3  -7   8      186.50      163.29     10.68 o 
  -2  -7   8       20.03       12.32      4.29 o 
  -1  -7   8      333.50      334.76     11.29 o 
   0  -7   8       28.51       33.89      3.57 o 
   1  -7   8       82.59       83.31      8.16 o 
   2  -7   8        5.22        8.00      3.16 o 
   3  -7   8       40.61       33.09      5.91 o 
   4  -7   8        4.29        6.24      4.41 o 
   5  -7   8       33.18       19.73      5.08 o 
  -6  -6   8       73.53       59.59      8.03 o 
  -5  -6   8        0.15        4.87      4.44 o 
  -4  -6   8       34.45       22.98      5.41 o 
  -3  -6   8      245.06      253.15     13.84 o 
  -2  -6   8      170.00      142.13      9.43 o 
  -1  -6   8        1.55        0.90      4.18 o 
   0  -6   8       92.65       81.69      7.67 o 
   1  -6   8       45.10       44.44      4.14 o 
   2  -6   8       11.06       10.13      4.51 o 
   3  -6   8       40.23       44.52      6.24 o 
   4  -6   8        1.41        1.25      4.46 o 
   5  -6   8        2.51        0.05      5.30 o 
   6  -6   8        6.59        7.52      5.63 o 
  -7  -5   8        1.54        1.86      5.35 o 
  -6  -5   8       16.20       17.08      5.26 o 
  -5  -5   8        8.72        7.70      4.74 o 
  -4  -5   8        0.12        1.38      4.11 o 
  -3  -5   8       82.59       65.09      6.52 o 
  -2  -5   8      354.15      338.79     15.47 o 
  -1  -5   8       14.23        6.99      3.50 o 
   0  -5   8      613.29      619.72     16.05 o 
   1  -5   8      325.42      355.46     10.72 o 
   2  -5   8       19.68       20.73      4.66 o 
   3  -5   8       49.21       55.56      6.28 o 
   4  -5   8        0.15       -1.18      4.56 o 
   5  -5   8       12.29        4.15      4.69 o 
   6  -5   8        0.64       -1.61      5.23 o 
  -8  -4   8        0.99        3.37      6.38 o 
  -7  -4   8      243.81      242.69     13.95 o 
  -6  -4   8      190.60      211.51     13.06 o 
  -5  -4   8      187.28      205.54     12.11 o 
  -4  -4   8      552.04      547.03     21.49 o 
  -3  -4   8       54.08       53.73      6.40 o 
  -2  -4   8      176.29      180.27     10.79 o 
  -1  -4   8       14.24       10.17      3.95 o 
   0  -4   8       26.72       21.93      2.94 o 
   1  -4   8       44.20       43.17      6.24 o 
   2  -4   8        4.31        3.47      3.46 o 
   3  -4   8       47.72       48.90      5.74 o 
   4  -4   8       48.96       45.01      6.20 o 
   5  -4   8        0.07       -0.15      4.21 o 
   6  -4   8        7.26        3.12      4.27 o 
  -8  -3   8       19.98       24.63      6.33 o 
  -7  -3   8       77.55       88.89      9.69 o 
  -6  -3   8       68.30       55.66      7.45 o 
  -5  -3   8      144.79      141.62      9.81 o 
  -4  -3   8       65.92       73.56      7.67 o 
  -3  -3   8      186.58      197.07     10.94 o 
  -2  -3   8       16.45       15.43      4.36 o 
  -1  -3   8       54.31       55.12      5.66 o 
   0  -3   8       23.87       20.30      2.51 o 
   1  -3   8       27.35       25.37      4.59 o 
   2  -3   8       12.77       18.42      2.48 o 
   3  -3   8        0.56       -0.04      2.30 o 
   4  -3   8       18.52       18.05      3.23 o 
   5  -3   8        1.52       -1.69      3.30 o 
   6  -3   8        1.37        1.78      4.79 o 
  -8  -2   8       38.15       38.99      6.84 o 
  -7  -2   8       50.00       47.00      7.04 o 
  -6  -2   8       55.45       67.65      7.90 o 
  -5  -2   8       56.85       45.31      5.56 o 
  -4  -2   8        5.28        2.93      3.41 o 
  -2  -2   8       70.67       66.88      6.40 o 
  -1  -2   8       72.79       67.96      6.45 o 
   0  -2   8      125.26      124.11      9.52 o 
   1  -2   8      272.90      278.97     20.74 o 
   2  -2   8       35.95       30.33      2.97 o 
   3  -2   8       17.21       12.79      2.65 o 
   4  -2   8        5.83        3.55      2.80 o 
   5  -2   8        0.60       -3.60      4.79 o 
  -9  -1   8       22.39       22.19      6.83 o 
  -8  -1   8       73.78       83.46      7.85 o 
  -7  -1   8        2.22        4.77      4.01 o 
  -6  -1   8      122.95      108.37      9.18 o 
  -5  -1   8      122.74      108.21      7.88 o 
  -4  -1   8      131.31      131.01      5.00 o 
  -3  -1   8      490.51      489.41     14.18 o 
  -2  -1   8      218.59      227.63      6.96 o 
  -1  -1   8       55.98       55.41      3.51 o 
   0  -1   8      739.04      782.97     23.40 o 
   1  -1   8      176.40      172.74      7.85 o 
   2  -1   8       71.44       75.00      5.50 o 
   3  -1   8      166.30      150.01     14.07 o 
   4  -1   8        6.06        7.42      3.20 o 
   5  -1   8        1.46        1.77      3.88 o 
  -8   0   8       64.58       64.77      7.78 o 
  -7   0   8       69.07       75.64      5.44 o 
  -6   0   8      115.89      103.20      5.42 o 
  -5   0   8       62.61       61.43      4.12 o 
  -4   0   8      512.32      537.96     13.22 o 
  -3   0   8      362.28      338.09     17.06 o 
  -2   0   8       65.77       65.44     10.87 o 
  -1   0   8       54.30       50.92      3.39 o 
   0   0   8       13.90       11.89      2.29 o 
   1   0   8       87.62       92.80      5.02 o 
   2   0   8        0.85       -0.67      2.33 o 
   3   0   8        0.93       -0.61      2.79 o 
   4   0   8       17.97       23.71      4.25 o 
   5   0   8        2.39        1.89      3.66 o 
  -9   1   8       26.26       21.49      5.91 o 
  -8   1   8       53.07       57.54      5.09 o 
  -7   1   8      141.13      145.66      7.01 o 
  -6   1   8        7.51        4.87      2.64 o 
  -5   1   8      276.28      284.07     20.63 o 
  -4   1   8      102.03       90.39      5.36 o 
  -3   1   8      978.25     1040.90     31.22 o 
  -2   1   8      174.50      181.93      6.68 o 
  -1   1   8      447.34      440.02     13.19 o 
   0   1   8       24.13       20.72      3.17 o 
   1   1   8       21.44       16.42      2.59 o 
   2   1   8       22.30       23.18      3.45 o 
   3   1   8        2.43        1.02      2.98 o 
   4   1   8       28.01       25.45      4.25 o 
  -9   2   8       30.64       42.76      5.19 o 
  -8   2   8       62.76       71.86     10.74 o 
  -7   2   8        9.73       17.25      4.52 o 
  -6   2   8       55.68       60.00      6.77 o 
  -5   2   8       53.15       49.69      7.14 o 
  -4   2   8       23.79       26.09      3.63 o 
  -3   2   8      191.19      196.52     11.46 o 
  -2   2   8      112.65      117.98      5.28 o 
  -1   2   8      296.39      292.88      9.09 o 
   0   2   8      506.18      515.13     20.89 o 
   1   2   8        8.34        3.30      2.60 o 
   2   2   8      243.59      251.85      9.41 o 
   3   2   8       67.56       66.33      5.55 o 
   4   2   8        8.07        9.46      4.16 o 
  -9   3   8       20.00        8.75      6.58 o 
  -8   3   8      152.46      179.20     11.29 o 
  -7   3   8       74.07       72.52      7.44 o 
  -6   3   8      293.38      295.84      9.60 o 
  -5   3   8      277.68      306.43      9.49 o 
  -4   3   8      179.02      186.67      9.67 o 
  -3   3   8        0.06        1.81      3.34 o 
  -2   3   8        6.97        6.89      2.46 o 
  -1   3   8       38.73       40.42      5.17 o 
   0   3   8       67.27       75.69      5.13 o 
   1   3   8      105.87      101.23      5.70 o 
   2   3   8       49.03       53.40      5.14 o 
   3   3   8       16.47       15.21     10.54 o 
  -9   4   8        8.25        9.66      6.88 o 
  -8   4   8       42.04       38.19      5.96 o 
  -7   4   8      108.06      116.24      9.36 o 
  -6   4   8      320.35      271.22     13.23 o 
  -5   4   8      187.82      162.04      9.23 o 
  -4   4   8       16.32        4.29      3.72 o 
  -3   4   8       25.80       32.35      5.35 o 
  -2   4   8      187.49      206.00     11.07 o 
  -1   4   8        2.10       -0.01      2.66 o 
   0   4   8        7.98       10.64      6.66 o 
   1   4   8       24.77       27.76      4.15 o 
   2   4   8       51.82       44.34      9.14 o 
   3   4   8       15.45       10.52      6.48 o 
  -9   5   8      127.37      121.71     10.83 o 
  -8   5   8       10.17       18.39      5.97 o 
  -7   5   8       24.99       18.64      5.33 o 
  -6   5   8        0.04        1.51      4.08 o 
  -5   5   8        1.43       -1.02      4.08 o 
  -4   5   8       28.67       16.37      5.08 o 
  -3   5   8       30.43       26.01      4.90 o 
  -2   5   8       25.91       17.14      4.38 o 
  -1   5   8        1.92        4.48      3.95 o 
   0   5   8       69.14       62.91      7.88 o 
   1   5   8      137.57      125.50     10.40 o 
   2   5   8       64.48       67.24      8.32 o 
  -8   6   8        0.66        0.44      5.73 o 
  -7   6   8       32.65       46.77      7.22 o 
  -6   6   8       37.45       41.31      6.73 o 
  -5   6   8       22.26       20.66      5.12 o 
  -4   6   8       12.59       13.10      4.48 o 
  -3   6   8       33.55       29.83      4.95 o 
  -2   6   8       25.82       13.67      5.08 o 
  -1   6   8       80.37       89.07      9.67 o 
   0   6   8       36.17       39.86      7.01 o 
   1   6   8        1.27       10.94      5.94 o 
  -7   7   8       47.33       49.59      8.23 o 
  -6   7   8       43.88       42.86      8.18 o 
  -5   7   8      124.46      130.93     10.43 o 
  -4   7   8        1.09       -0.79      4.67 o 
  -3   7   8       52.40       54.03      7.12 o 
  -2   7   8       39.45       28.82      5.48 o 
  -1   7   8        1.89        3.34      5.03 o 
  -6   8   8        0.12       -7.91      5.73 o 
  -5   8   8       16.51        9.25      5.81 o 
  -4   8   8       13.91       10.51      5.92 o 
  -3   8   8        0.03       -3.41      5.81 o 
  -2   8   8       14.56       10.94      7.26 o 
  -1 -10   9       73.22       76.63      6.79 o 
   0 -10   9       41.26       38.96      7.52 o 
   2 -10   9       69.92       82.71     10.12 o 
  -3  -9   9       15.10       16.67      4.89 o 
  -2  -9   9       26.34       26.33      4.57 o 
  -1  -9   9       53.40       59.13      5.54 o 
   0  -9   9       12.15        6.39      3.61 o 
   1  -9   9       39.06       40.73      6.51 o 
   2  -9   9       69.94       75.73      6.06 o 
   3  -9   9        0.59       -4.41      4.75 o 
  -4  -8   9       11.27        8.97      5.73 o 
  -3  -8   9       56.63       60.96      8.57 o 
  -2  -8   9       68.14       80.38      6.25 o 
  -1  -8   9       47.75       61.31      5.51 o 
   0  -8   9       88.38       91.56      6.25 o 
   1  -8   9        0.83       -3.01      3.40 o 
   2  -8   9        5.40       15.86      9.62 o 
   3  -8   9        7.12        6.28      4.51 o 
   4  -8   9        0.44        0.35      5.30 o 
  -5  -7   9        2.91        3.49      5.30 o 
  -4  -7   9       26.41       18.59      5.61 o 
  -3  -7   9        0.50        0.82      4.11 o 
  -2  -7   9        0.06       -1.18      4.06 o 
  -1  -7   9       22.06       25.96      3.92 o 
   0  -7   9        3.83        1.92      3.41 o 
   1  -7   9        1.68       -1.90      2.98 o 
   2  -7   9       17.28       10.53      4.99 o 
   3  -7   9       10.24        9.87      4.72 o 
   4  -7   9        6.50        6.60      5.05 o 
  -6  -6   9        5.91       -0.97      5.86 o 
  -5  -6   9       10.62       10.43      5.30 o 
  -4  -6   9       24.88       26.21      6.33 o 
  -3  -6   9        6.79        6.25      4.51 o 
  -2  -6   9       15.75        6.12      4.59 o 
  -1  -6   9      784.02      822.78     21.00 o 
   0  -6   9      213.46      201.41     10.97 o 
   1  -6   9      551.69      584.36     15.91 o 
   2  -6   9      263.82      234.38     13.01 o 
   3  -6   9       21.48       25.72      5.63 o 
   4  -6   9       46.50       43.40      7.50 o 
   5  -6   9        1.16       -2.35      5.64 o 
  -7  -5   9        1.71        3.39      5.73 o 
  -6  -5   9       22.31       28.53      6.98 o 
  -5  -5   9       18.53       13.29      5.58 o 
  -4  -5   9       18.23       17.60      5.35 o 
  -3  -5   9      153.90      166.55     11.27 o 
  -2  -5   9      204.40      180.68     10.94 o 
  -1  -5   9       26.71       32.54      5.71 o 
   0  -5   9      204.36      213.86     11.93 o 
   1  -5   9      161.38      142.33      9.72 o 
   2  -5   9        2.28        2.32      4.23 o 
   3  -5   9        2.31        4.82      4.29 o 
   4  -5   9        0.03       -4.97      4.31 o 
   5  -5   9        1.81        5.31      5.26 o 
  -7  -4   9        0.11        0.49      5.03 o 
  -6  -4   9       28.48       25.01      5.07 o 
  -5  -4   9      217.11      200.75     12.60 o 
  -4  -4   9       34.91       35.72      6.48 o 
  -3  -4   9      666.36      710.18     26.27 o 
  -2  -4   9       85.16       93.99      7.67 o 
  -1  -4   9      469.44      475.38     19.84 o 
   0  -4   9       37.08       34.85      5.86 o 
   1  -4   9      243.46      245.50     13.33 o 
   2  -4   9        0.04        2.55      3.64 o 
   3  -4   9       19.43       30.12      5.02 o 
   4  -4   9       14.55       11.65      4.48 o 
   5  -4   9        5.82        5.87      5.53 o 
  -8  -3   9       22.56       32.08      8.62 o 
  -7  -3   9       19.63       17.16      5.64 o 
  -6  -3   9      123.43      117.34      9.46 o 
  -5  -3   9        4.55        3.16      4.62 o 
  -4  -3   9        7.23        5.97      3.85 o 
  -3  -3   9      272.67      243.81     12.98 o 
  -2  -3   9       86.41       83.02      7.35 o 
  -1  -3   9       96.52      108.31      8.29 o 
   0  -3   9       19.91       25.34      5.15 o 
   1  -3   9      183.56      175.73     10.86 o 
   2  -3   9        0.04       -2.39      3.72 o 
   3  -3   9        6.26       12.36      4.51 o 
   4  -3   9        5.84        8.62      4.56 o 
   5  -3   9        4.04        1.46      5.31 o 
  -8  -2   9       10.11        5.81      5.54 o 
  -7  -2   9      170.94      157.37     11.34 o 
  -6  -2   9       56.67       54.52      7.22 o 
  -5  -2   9       90.69      107.07      9.25 o 
  -4  -2   9       35.89       31.26      5.26 o 
  -3  -2   9      205.99      198.78     11.11 o 
  -2  -2   9       65.26       55.08      6.53 o 
  -1  -2   9      307.06      333.92     15.68 o 
   0  -2   9       61.75       57.17      7.01 o 
   1  -2   9       36.04       34.55      4.87 o 
   2  -2   9        0.23        2.39      3.70 o 
   3  -2   9        5.68        3.58      6.54 o 
   4  -2   9       12.11       12.96      3.18 o 
   5  -2   9       14.71       14.18      4.15 o 
  -8  -1   9        0.81       -1.30      5.63 o 
  -7  -1   9      307.86      309.78     15.93 o 
  -6  -1   9      408.23      412.48     18.39 o 
  -5  -1   9      646.72      629.40     24.17 o 
  -4  -1   9      395.05      347.13     15.56 o 
  -3  -1   9      121.60      101.31      8.08 o 
  -2  -1   9        7.06       15.32      4.34 o 
  -1  -1   9       74.05       70.27      4.37 o 
   0  -1   9       29.52       25.46      3.02 o 
   1  -1   9      157.71      149.85      6.51 o 
   2  -1   9       49.24       52.53      4.20 o 
   3  -1   9        9.65        7.81      2.92 o 
   4  -1   9       13.24       19.19      3.98 o 
  -8   0   9      153.26      145.72     11.78 o 
  -7   0   9        1.79        1.63      4.21 o 
  -6   0   9      174.34      182.93     11.29 o 
  -5   0   9       61.32       55.44      6.25 o 
  -4   0   9       16.18       13.38      4.92 o 
  -3   0   9       58.26       60.25      4.19 o 
  -2   0   9      130.97      137.27      5.61 o 
  -1   0   9      293.10      308.54      9.45 o 
   0   0   9       46.34       50.94      4.00 o 
   1   0   9       44.36       37.46      4.24 o 
   2   0   9       57.10       61.77      6.48 o 
   3   0   9        3.54        0.67      3.20 o 
   4   0   9        5.73        5.32      4.08 o 
  -9   1   9       14.87       13.87      6.38 o 
  -8   1   9       17.41       27.79      6.12 o 
  -7   1   9       33.40       32.26      6.30 o 
  -6   1   9        4.16        3.12      2.92 o 
  -5   1   9       25.31       20.60      5.12 o 
  -4   1   9       49.03       44.52      4.82 o 
  -3   1   9       21.28       15.43      3.57 o 
  -2   1   9       35.45       30.78      3.97 o 
  -1   1   9      230.23      235.16      8.19 o 
   0   1   9       82.56       90.10      5.21 o 
   1   1   9      569.22      602.31     16.12 o 
   2   1   9       19.86       13.23      5.00 o 
   3   1   9       38.15       33.33      7.80 o 
  -8   2   9        0.19       -1.59      3.82 o 
  -7   2   9      134.15      143.36      6.82 o 
  -6   2   9      180.34      180.69      7.44 o 
  -5   2   9      335.42      314.22      9.83 o 
  -4   2   9       79.05       82.25      8.22 o 
  -3   2   9       64.48       54.86      4.55 o 
  -2   2   9      164.52      151.45     15.84 o 
  -1   2   9       39.17       37.21     14.02 o 
   0   2   9       77.45       80.77      5.08 o 
   1   2   9       73.32       78.84      5.40 o 
   2   2   9        9.41       11.23      6.90 o 
   3   2   9       70.56       84.16      7.82 o 
  -9   3   9        4.21        5.54      6.25 o 
  -8   3   9        3.81        3.49      5.35 o 
  -7   3   9       16.02        5.18      5.00 o 
  -6   3   9      141.53      153.16      9.84 o 
  -5   3   9       64.75       68.34      4.99 o 
  -4   3   9      916.55      884.29     20.76 o 
  -3   3   9      255.97      270.71      9.78 o 
  -2   3   9       47.81       52.19      4.23 o 
  -1   3   9       97.64       83.04      5.39 o 
   0   3   9       15.81       12.55      3.69 o 
   1   3   9       23.51       21.96      4.69 o 
   2   3   9        3.26        3.14      3.85 o 
  -8   4   9       20.28       11.96      5.79 o 
  -7   4   9       26.04       21.65      5.17 o 
  -6   4   9       19.74       23.63      5.50 o 
  -5   4   9       37.62       19.35      4.99 o 
  -4   4   9      264.48      243.23     12.73 o 
  -3   4   9      164.79      171.71     10.71 o 
  -2   4   9      303.37      304.07     14.86 o 
  -1   4   9       39.88       42.32      6.17 o 
   0   4   9        3.81        2.74      3.10 o 
   1   4   9        0.56       -0.99      3.56 o 
   2   4   9       14.92        9.63      3.91 o 
  -8   5   9       65.56       61.60      8.29 o 
  -7   5   9       61.40       53.12      6.88 o 
  -6   5   9       21.54       17.70      5.74 o 
  -5   5   9      158.80      157.22     10.81 o 
  -4   5   9        0.31        0.26      4.43 o 
  -3   5   9        0.06        1.56      4.20 o 
  -2   5   9        0.62        0.13      4.06 o 
  -1   5   9        1.03        4.77      5.10 o 
   0   5   9        0.21       -0.18      4.43 o 
   1   5   9        7.46       11.15      6.25 o 
  -7   6   9       31.28       28.61      6.56 o 
  -6   6   9        1.89       -1.53      4.95 o 
  -5   6   9       86.21       80.40      7.70 o 
  -4   6   9       58.75       62.77      6.96 o 
  -3   6   9        0.17       -7.33      4.89 o 
  -2   6   9        1.97        6.01      5.59 o 
  -1   6   9        6.21        0.97      5.66 o 
  -6   7   9       16.64       21.77      6.02 o 
  -5   7   9        4.34        1.97      5.40 o 
  -4   7   9       52.25       49.72      7.45 o 
  -3   7   9       45.88       41.31      7.90 o 
  -2   7   9       19.92       19.10      6.56 o 
  -2  -9  10      136.17      132.94     14.54 o 
  -1  -9  10       16.33       21.89      5.82 o 
   0  -9  10       23.60       29.74      4.97 o 
   1  -9  10       10.76        8.59      4.24 o 
   2  -9  10        0.01        1.18      5.91 o 
  -4  -8  10       26.72       20.88      6.10 o 
  -3  -8  10        0.79        7.09      4.99 o 
  -2  -8  10       86.59       93.16     11.27 o 
  -1  -8  10        1.30        2.49      5.34 o 
   0  -8  10       12.83        6.54      3.62 o 
   1  -8  10        2.31        3.48      3.95 o 
   2  -8  10        2.28       -0.30      4.38 o 
   3  -8  10        4.53        3.65      5.12 o 
  -5  -7  10       25.64       23.33      7.42 o 
  -4  -7  10       60.69       52.60      7.01 o 
  -3  -7  10        1.72        4.99      5.81 o 
  -2  -7  10        1.42       -1.23      4.97 o 
  -1  -7  10       25.51       28.62      4.05 o 
   0  -7  10       13.09       23.91      3.85 o 
   1  -7  10       40.17       27.16      6.28 o 
   2  -7  10        0.88        0.66      5.03 o 
   3  -7  10       16.94       13.56      6.17 o 
  -5  -6  10       32.91       26.55      6.53 o 
  -4  -6  10       58.66       39.86      6.45 o 
  -3  -6  10       52.34       58.36      8.34 o 
  -2  -6  10        0.39       -3.46      4.16 o 
  -1  -6  10       18.69       15.39      3.73 o 
   0  -6  10        0.21       -1.60      3.27 o 
   1  -6  10        3.83        0.77      4.59 o 
   2  -6  10        2.49        4.03      5.38 o 
   3  -6  10      136.22      154.97     11.83 o 
   4  -6  10        3.76       -4.59      5.54 o 
  -6  -5  10        1.05       -0.30      5.97 o 
  -5  -5  10       14.54       15.81      6.27 o 
  -4  -5  10       86.59       86.47      8.88 o 
  -3  -5  10        3.16        1.63      5.05 o 
  -2  -5  10       79.43       90.42      9.92 o 
  -1  -5  10       10.78       12.03      4.72 o 
   0  -5  10        6.56        5.63      4.92 o 
   1  -5  10       45.21       38.35      5.97 o 
   2  -5  10        1.39        1.02      4.92 o 
   3  -5  10        1.00       -0.82      4.59 o 
   4  -5  10        0.62        1.53      5.68 o 
  -7  -4  10       13.85       21.55      7.19 o 
  -6  -4  10       30.18       18.92      6.66 o 
  -5  -4  10        1.50       -4.48      4.77 o 
  -4  -4  10       18.31        4.36      4.97 o 
  -3  -4  10       13.65       14.58      4.74 o 
  -2  -4  10       42.78       50.26      6.91 o 
  -1  -4  10      215.17      229.99     13.69 o 
   0  -4  10       52.70       55.77      8.23 o 
   1  -4  10        3.40        6.35      4.26 o 
   2  -4  10       42.15       58.47      7.73 o 
   3  -4  10        0.00       -2.34      4.66 o 
   4  -4  10        3.13        3.52      4.95 o 
  -7  -3  10       15.79       33.86      7.78 o 
  -6  -3  10       81.51       96.46      9.61 o 
  -5  -3  10       14.38       17.67      5.84 o 
  -4  -3  10      304.14      278.00     14.79 o 
  -3  -3  10        2.53        6.35      4.11 o 
  -2  -3  10      161.15      150.08     10.46 o 
  -1  -3  10      674.01      670.48     26.37 o 
   0  -3  10       48.61       54.65      7.55 o 
   1  -3  10      445.92      479.92     21.17 o 
   2  -3  10       88.53       85.82      8.28 o 
   3  -3  10        5.07        0.92      4.80 o 
   4  -3  10       21.04       16.50      6.05 o 
  -8  -2  10        1.17        2.70      6.19 o 
  -7  -2  10        0.33       -1.50      4.72 o 
  -6  -2  10        3.28        2.75      4.57 o 
  -5  -2  10      371.43      363.35     17.72 o 
  -4  -2  10      184.89      180.32     11.17 o 
  -3  -2  10      753.96      778.94     29.01 o 
  -2  -2  10       90.95      100.23      8.80 o 
  -1  -2  10       60.46       66.20      7.03 o 
   0  -2  10       40.12       32.61      5.36 o 
   1  -2  10      118.68      102.84      9.20 o 
   2  -2  10       44.33       27.01      6.01 o 
   3  -2  10       33.52       35.27      6.81 o 
   4  -2  10       10.29        3.95      5.69 o 
  -8  -1  10        8.53        4.34      5.94 o 
  -7  -1  10        2.50        0.84      4.69 o 
  -6  -1  10       68.83       73.07      8.21 o 
  -5  -1  10      208.39      199.65     12.34 o 
  -4  -1  10       12.35       21.91      5.28 o 
  -3  -1  10     1055.58      972.58     33.83 o 
  -2  -1  10      297.87      303.38     15.63 o 
  -1  -1  10      628.41      606.17     23.91 o 
   0  -1  10       24.68       19.36      5.08 o 
   1  -1  10      187.42      197.79      8.32 o 
   2  -1  10       16.54       13.64      5.17 o 
   3  -1  10        0.78       -2.88      4.82 o 
  -8   0  10        0.83        3.32      5.23 o 
  -7   0  10       92.70       88.65      7.62 o 
  -6   0  10      107.04      108.19      9.25 o 
  -5   0  10       20.88       28.43      5.71 o 
  -4   0  10      199.93      176.96     10.68 o 
  -3   0  10        0.21       -0.38      3.77 o 
  -2   0  10        0.02       -2.90      4.01 o 
  -1   0  10        0.32        1.20      2.52 o 
   0   0  10        0.99       -0.82      2.66 o 
   1   0  10        6.70        4.07      3.10 o 
   2   0  10       40.34       25.48      8.40 o 
   3   0  10       30.85       30.01      4.58 o 
  -8   1  10        3.22       -3.34      5.41 o 
  -7   1  10       15.92       10.15      5.17 o 
  -6   1  10       93.26      115.31      9.62 o 
  -5   1  10       45.18       34.73      5.76 o 
  -4   1  10       19.02       22.24      4.91 o 
  -3   1  10      140.03      162.67      6.91 o 
  -2   1  10       19.04       16.68      5.44 o 
  -1   1  10       22.72       24.68      3.54 o 
   0   1  10        4.78       14.15      3.13 o 
   1   1  10       11.69        9.52      3.33 o 
   2   1  10        2.23       10.51      9.05 o 
  -7   2  10        2.37        3.29      5.58 o 
  -6   2  10       52.27       60.81      4.84 o 
  -5   2  10       33.77       31.81      3.46 o 
  -4   2  10       11.92        7.45      3.99 o 
  -3   2  10      217.95      224.99     16.85 o 
  -2   2  10      245.19      267.01      9.34 o 
  -1   2  10       28.56       29.00      4.06 o 
   0   2  10        2.33        0.03      3.26 o 
   1   2  10        1.31       -0.31      3.50 o 
   2   2  10       18.75       18.24      5.83 o 
  -8   3  10       42.96       29.55      6.50 o 
  -7   3  10        7.47        5.00      5.05 o 
  -6   3  10        4.24        2.02      4.46 o 
  -5   3  10        8.80       20.45      5.08 o 
  -4   3  10       26.07       30.91      5.68 o 
  -3   3  10       10.27       11.59      4.69 o 
  -2   3  10      427.00      433.77     12.94 o 
  -1   3  10        0.24       -1.07      3.16 o 
   0   3  10      222.61      228.24      8.99 o 
   1   3  10        6.94        6.95      3.73 o 
  -7   4  10       70.16       85.98      8.52 o 
  -6   4  10       30.96       26.21      6.02 o 
  -5   4  10        3.62       11.93      4.69 o 
  -4   4  10       31.93       38.43      5.96 o 
  -3   4  10        1.67        1.15      4.21 o 
  -2   4  10        1.72        7.81      5.15 o 
  -1   4  10       48.94       42.15      6.35 o 
   0   4  10       48.19       55.77      8.09 o 
  -7   5  10       14.27        9.36      5.82 o 
  -6   5  10       47.86       50.80      6.88 o 
  -5   5  10        0.01       -3.49      5.40 o 
  -4   5  10       19.00       29.55      5.30 o 
  -3   5  10       52.75       50.00      7.35 o 
  -2   5  10       17.87       22.57      6.81 o 
  -1   5  10        1.82       -1.20      5.77 o 
  -6   6  10        6.00        5.22      5.92 o 
  -5   6  10       43.92       36.38      6.99 o 
  -4   6  10       17.31       15.17      5.94 o 
  -3   6  10       99.48       92.96      8.18 o 
  -2  -8  11        4.72       -3.38      4.28 o 
  -1  -8  11        1.49        8.73      5.58 o 
   0  -8  11      102.67       87.59      6.79 o 
   1  -8  11        0.60        4.67      5.26 o 
  -4  -7  11       58.64       58.44      8.83 o 
  -3  -7  11        0.83       -4.38      5.20 o 
  -2  -7  11      163.58      158.02      8.66 o 
  -1  -7  11       14.02       17.12      3.97 o 
   0  -7  11        6.00        2.85      6.33 o 
   1  -7  11        5.66        4.29      5.17 o 
   2  -7  11        0.50        2.53      5.92 o 
  -5  -6  11        1.42        2.75      6.05 o 
  -4  -6  11       81.52       60.23      8.59 o 
  -3  -6  11       45.91       53.14      9.00 o 
  -2  -6  11       79.51       63.87      8.77 o 
  -1  -6  11       58.54       86.72      9.82 o 
   0  -6  11       30.64       36.98      6.09 o 
   1  -6  11        0.14       -1.14      4.67 o 
   2  -6  11        0.03        0.76      6.38 o 
  -5  -5  11       38.63       31.41      7.58 o 
  -4  -5  11       29.77       32.23      6.55 o 
  -3  -5  11        5.99        8.39      5.69 o 
  -2  -5  11        5.23        4.13      4.89 o 
  -1  -5  11       41.05       62.70      7.86 o 
   0  -5  11       43.34       40.65      7.60 o 
   1  -5  11        2.72       -1.63      4.71 o 
   2  -5  11        6.53        7.26      5.41 o 
   3  -5  11        0.86        4.56      5.63 o 
  -6  -4  11       29.99       35.41      7.78 o 
  -5  -4  11      179.20      192.85     13.41 o 
  -4  -4  11        1.24        4.43      5.25 o 
  -3  -4  11       84.89       83.64     10.00 o 
  -2  -4  11       78.78       84.81      9.03 o 
  -1  -4  11       10.56        2.60      5.08 o 
   0  -4  11        1.19        0.35      4.80 o 
   1  -4  11       81.75       73.94      8.70 o 
   2  -4  11        4.36       -0.20      4.94 o 
   3  -4  11       18.86       18.41      6.60 o 
  -7  -3  11        0.33       -1.66      5.51 o 
  -6  -3  11        1.15        5.74      6.09 o 
  -5  -3  11       47.12       47.70      7.49 o 
  -4  -3  11       32.04       26.60      6.24 o 
  -3  -3  11        8.45        4.31      4.46 o 
  -2  -3  11       33.64       36.29      7.44 o 
  -1  -3  11       29.11       33.43      6.89 o 
   0  -3  11       43.44       38.86      6.15 o 
   1  -3  11       58.10       68.98      8.75 o 
   2  -3  11        0.24       -3.95      5.07 o 
   3  -3  11      173.13      209.11     14.17 o 
  -7  -2  11       16.85       14.17      6.15 o 
  -6  -2  11        5.26       -1.04      4.95 o 
  -5  -2  11        0.22       -3.97      4.36 o 
  -4  -2  11      162.42      155.99     11.04 o 
  -3  -2  11      121.88      127.18     10.55 o 
  -2  -2  11       27.50       18.89      6.86 o 
  -1  -2  11      662.77      672.92     26.88 o 
   0  -2  11        5.00       14.03      5.71 o 
   1  -2  11      242.99      246.69     14.48 o 
   2  -2  11        2.14        4.94      5.15 o 
  -7  -1  11        0.50        6.33      5.54 o 
  -6  -1  11       31.72       29.68      6.12 o 
  -5  -1  11       20.93       22.39      5.40 o 
  -4  -1  11        1.10       -1.74      5.08 o 
  -3  -1  11       12.48        6.24      4.18 o 
  -2  -1  11       25.80       22.00      5.17 o 
  -1  -1  11       72.40       72.29      8.21 o 
   1  -1  11      109.08      113.60     10.00 o 
   2  -1  11        0.31        2.85      5.77 o 
  -7   0  11        0.09       -7.90      5.74 o 
  -6   0  11       17.92       19.20      5.43 o 
  -5   0  11       42.39       55.66      7.16 o 
  -4   0  11        0.03        3.90      4.84 o 
  -3   0  11        0.58        0.30      5.23 o 
  -2   0  11        0.34       -0.31      4.85 o 
  -1   0  11       20.32       18.02      5.64 o 
   0   0  11        3.50        6.30      4.48 o 
   1   0  11        6.71        5.45      5.48 o 
   2   0  11       12.69       17.64      5.40 o 
  -7   1  11        0.45        1.00      5.48 o 
  -6   1  11       40.67       39.73      6.56 o 
  -5   1  11       42.76       63.37      7.40 o 
  -4   1  11      288.92      334.77     16.34 o 
  -3   1  11        0.02        0.72      4.97 o 
  -2   1  11      152.15      157.61     10.99 o 
  -1   1  11      123.96      125.38      6.73 o 
   0   1  11        5.56        9.55      3.67 o 
   1   1  11       24.98       24.26      6.20 o 
  -6   2  11        5.02        5.58      5.31 o 
  -5   2  11        6.96        5.46      5.36 o 
  -4   2  11       24.87       23.56      5.48 o 
  -3   2  11       15.39        9.55      3.63 o 
  -2   2  11       31.83       33.16      4.32 o 
  -1   2  11       13.23       18.79      3.98 o 
   0   2  11       41.45       26.97      5.70 o 
  -6   3  11       76.63       85.83      8.19 o 
  -5   3  11        4.34       18.36      5.48 o 
  -4   3  11       14.36       17.29      6.05 o 
  -3   3  11        2.37        5.22      5.53 o 
  -2   3  11        0.93       -3.82      5.00 o 
  -1   3  11        3.92        7.31      4.45 o 
   0   3  11       12.85        6.38      5.03 o 
  -6   4  11       65.17       89.78      9.39 o 
  -5   4  11      137.23      160.51     11.24 o 
  -4   4  11        0.27        1.43      5.89 o 
  -3   4  11       61.30       73.23      9.39 o 
  -2   4  11       14.00        9.66      6.30 o 
  -5   5  11        7.87        6.45      5.73 o 
  -4   5  11        0.02        9.77      6.50 o 
  -2  -7  12        7.52        8.38      7.58 o 
  -1  -7  12       24.49       34.11      8.39 o 
  -3  -6  12        1.03        4.16      5.92 o 
  -2  -6  12       51.21       52.78      7.81 o 
  -1  -6  12        6.09        7.55      6.10 o 
   0  -6  12       84.50       87.33      9.11 o 
   1  -6  12       28.56       34.50      8.77 o 
  -4  -5  12       21.30       10.50      6.27 o 
  -3  -5  12       24.42       27.26      8.14 o 
  -2  -5  12        0.34       -0.48      6.10 o 
  -1  -5  12       12.37        9.39      5.31 o 
   0  -5  12       30.98       26.77      5.96 o 
   1  -5  12        0.19       -2.85      6.12 o 
  -5  -4  12        0.37        1.23      6.63 o 
  -4  -4  12       49.54       50.46      8.98 o 
  -3  -4  12      104.92      113.26     11.30 o 
  -2  -4  12       18.70       18.28      6.01 o 
  -1  -4  12       36.87       43.81      6.86 o 
   0  -4  12        4.06        8.03      5.87 o 
   1  -4  12        0.13        2.43      6.42 o 
  -6  -3  12        0.03       -3.24      5.76 o 
  -5  -3  12       11.86       10.53      6.27 o 
  -4  -3  12       10.60        6.71      5.53 o 
  -3  -3  12       62.17       63.34      8.69 o 
  -2  -3  12        5.45        5.26      5.61 o 
  -1  -3  12       19.49       39.04      7.24 o 
   0  -3  12       18.21       23.31      7.12 o 
   1  -3  12       36.26       18.82      7.52 o 
  -6  -2  12       21.15       17.90      6.01 o 
  -5  -2  12       35.22       43.91      7.24 o 
  -4  -2  12        0.76        4.29      5.18 o 
  -3  -2  12        2.66       -0.18      5.00 o 
  -2  -2  12        6.57        2.78      4.51 o 
  -1  -2  12        3.35        0.46      5.40 o 
   0  -2  12       17.73       23.76      6.78 o 
   1  -2  12       19.36       16.80      6.71 o 
  -6  -1  12        0.60        2.17      5.94 o 
  -5  -1  12       49.29       44.21      6.40 o 
  -4  -1  12       21.61       23.23      5.71 o 
  -3  -1  12        1.17        9.71      5.76 o 
  -2  -1  12        3.97        1.25      5.12 o 
  -1  -1  12        0.03        1.65      5.31 o 
   0  -1  12        0.41       -0.74      5.45 o 
   1  -1  12        4.89        3.37      5.68 o 
  -6   0  12        0.65        1.97      6.02 o 
  -5   0  12       19.16       17.57      6.09 o 
  -4   0  12       21.92       35.83      7.01 o 
  -3   0  12        6.09        7.39      5.63 o 
  -2   0  12        0.27       -2.80      5.66 o 
  -1   0  12        1.55        6.27      5.30 o 
   0   0  12        8.76        1.09      5.86 o 
  -6   1  12       98.45       86.84      7.77 o 
  -5   1  12        1.58       -2.98      5.26 o 
  -4   1  12       23.19       19.92      5.59 o 
  -3   1  12       13.11       15.23      5.51 o 
  -2   1  12       36.19       48.58      7.88 o 
  -1   1  12       21.87       23.95      6.28 o 
  -4   2  12        0.09        5.38      6.17 o 
  -3   2  12        5.51        9.39      5.50 o 
  -2   2  12       11.65       12.44      6.38 o 
  -1   2  12        2.85        9.48      6.14 o 
  -3   3  12        3.62       -3.14      5.53 o 
  -3  -4  13       76.11      103.55     11.42 o 
  -2  -4  13        6.22        1.15      5.99 o 
  -1  -4  13        0.61        1.84      6.60 o 
  -4  -3  13        0.07        2.39      6.79 o 
  -3  -3  13        2.81       -0.26      5.97 o 
  -2  -3  13        3.87       -0.99      5.97 o 
  -1  -3  13        3.83        9.46      7.70 o 
  -4  -2  13       46.76       56.55      9.15 o 
  -3  -2  13       22.26       20.83      6.88 o 
  -2  -2  13        0.67        2.37      6.47 o 
  -1  -2  13        0.05       -5.31      5.51 o 
  -4  -1  13       45.35       44.03      8.82 o 
  -3  -1  13       67.01       48.78      8.83 o 
  -2  -1  13        0.23        3.04      6.35 o 
  -4   0  13       11.63       29.15      7.60 o 
  -3   0  13        2.34        2.43      6.30 o 
                                                 
